# Supplementary material for: A Screen Identifies the Oncogenic Micro-RNA miR-378a-5p as a Negative Regulator of Oncogene-Induced Senescence
Source: PLoS One. 2014 Mar 20;9(3):e91034. doi: 10.1371/journal.pone.0091034 (PMC3961217; doi:10.1371/journal.pone.0091034)
Supplement: Table S1 — RNA sequencing data. (XLS) [file pone.0091034.s006.xls]

## Sheet: Table S1.txt
Table S1. RNAseq data comparing scrambled vs. miR-37a-5p overexpressing cells
test_id	gene_id	gene	locus	sample_1	sample_2	status	value_1	value_2	log2.fold_change.	test_stat	p_value	q_value	significant	significant_cds	significant_isoform	significant_tss_group	has_miR_seed
1/2-SBSRNA4	1/2-SBSRNA4	1/2-SBSRNA4	chr4:110351118-110461615	UNC	miR378	NOTEST	0.278175	0.140214	-0.988364	0.305596	0.759912	1	no	no	no	no	no
A1BG	A1BG	A1BG	chr19:58858171-58874214	UNC	miR378	OK	1.15344	1.02484	-0.170539	0.282242	0.777758	0.964756	no	no	no	no	no
A1BG-AS1	A1BG-AS1	A1BG-AS1	chr19:58858171-58874214	UNC	miR378	OK	1.02639	0.868723	-0.240608	0.442532	0.658105	0.939955	no	no	no	no	no
A1CF	A1CF	A1CF	chr10:52559168-52645435	UNC	miR378	NOTEST	0	0	0	0	1	1	no	no	no	no	no
A2LD1	A2LD1	A2LD1	chr13:100741268-101241046	UNC	miR378	OK	0.55583	0.70924	0.35163	-0.567911	0.570095	0.911012	no	no	no	no	no
A2M	A2M	A2M	chr12:9217772-9268558	UNC	miR378	OK	1.45868	0.965143	-0.595845	1.74488	0.0810064	0.458629	no	no	no	no	no
A2ML1	A2ML1	A2ML1	chr12:8975149-9029381	UNC	miR378	NOTEST	0.0123913	0.0117057	-0.082112	0.00894147	0.992866	1	no	no	no	no	no
A2MP1	A2MP1	A2MP1	chr12:9381128-9386803	UNC	miR378	NOTEST	0	0	0	0	1	1	no	no	no	no	no
A4GALT	A4GALT	A4GALT	chr22:43088126-43116876	UNC	miR378	OK	2.91345	3.04369	0.0630936	-0.210426	0.833335	0.974445	no	no	no	no	no
A4GNT	A4GNT	A4GNT	chr3:137842559-137851229	UNC	miR378	NOTEST	0	0	0	0	1	1	no	no	no	no	no
AA06	AA06	AA06	chr17:31340105-32483825	UNC	miR378	NOTEST	0	0	0	0	1	1	no	no	no	no	no
AAA1	AAA1	AAA1	chr7:34386123-34917944	UNC	miR378	NOTEST	0	0	0	0	1	1	no	no	no	no	no
AAAS	AAAS	AAAS	chr12:53701239-53715412	UNC	miR378	OK	9.96606	11.0224	0.145346	-0.763221	0.445332	0.86732	no	no	no	no	no
AACS	AACS	AACS	chr12:125549924-125627871	UNC	miR378	OK	3.99577	4.91459	0.298597	-1.47333	0.140663	0.589054	no	no	no	no	no
AACSP1	AACSP1	AACSP1	chr5:178191863-178203277	UNC	miR378	NOTEST	0	0	0	0	1	1	no	no	no	no	no
AADAC	AADAC	AADAC	chr3:151347319-151546276	UNC	miR378	NOTEST	0.199072	0.188592	-0.0780242	0.0407171	0.967521	1	no	no	no	no	no
AADACL2	AADACL2	AADACL2	chr3:151347319-151546276	UNC	miR378	NOTEST	0	0	0	0	1	1	no	no	no	no	no
AADACL3	AADACL3	AADACL3	chr1:12776117-12788726	UNC	miR378	NOTEST	0	0	0	0	1	1	no	no	no	no	no
AADACL4	AADACL4	AADACL4	chr1:12704565-12727097	UNC	miR378	NOTEST	0	0	0	0	1	1	no	no	no	no	no
AADAT	AADAT	AADAT	chr4:170981372-171011372	UNC	miR378	OK	1.71386	1.08979	-0.653206	1.20087	0.229803	0.726263	no	no	no	no	no
AAGAB	AAGAB	AAGAB	chr15:67493366-67547074	UNC	miR378	OK	8.15525	9.73833	0.255946	-1.48459	0.137653	0.582311	no	no	no	no	no
AAK1	AAK1	AAK1	chr2:69685126-69870977	UNC	miR378	OK	1.84619	2.21812	0.264789	-1.78737	0.0738772	0.438603	no	no	no	no	no
AAMP	AAMP	AAMP	chr2:219128851-219134893	UNC	miR378	OK	18.0102	15.9854	-0.172062	1.05553	0.291181	0.784249	no	no	no	no	no
AANAT	AANAT	AANAT	chr17:74449432-74466199	UNC	miR378	NOTEST	0.0451959	0	-1.79769e+308	-1.79769e+308	0.222946	1	no	no	no	no	no
AARS	AARS	AARS	chr16:70286296-70323412	UNC	miR378	OK	22.047	20.4612	-0.107689	0.802673	0.422164	0.854492	no	no	no	no	no
AARS2	AARS2	AARS2	chr6:44266462-44281063	UNC	miR378	OK	1.91095	2.37744	0.315116	-1.37786	0.168246	0.637378	no	no	no	no	no
AARSD1	AARSD1	AARSD1	chr17:41102542-41132545	UNC	miR378	OK	3.04552	3.23351	0.0864118	-0.248711	0.803584	0.968357	no	no	no	no	no
AASDH	AASDH	AASDH	chr4:57204456-57253638	UNC	miR378	OK	1.3588	1.05384	-0.366685	0.902597	0.36674	0.826849	no	no	no	no	no
AASDHPPT	AASDHPPT	AASDHPPT	chr11:105921824-105969419	UNC	miR378	OK	7.40803	7.30903	-0.0194094	0.0979757	0.921952	0.984442	no	no	no	no	no
AASS	AASS	AASS	chr7:121713597-121784344	UNC	miR378	OK	1.14446	1.69351	0.565342	-2.14889	0.0316435	0.270374	no	no	no	no	no
AATF	AATF	AATF	chr17:35306174-35414171	UNC	miR378	OK	3.7622	4.2526	0.176769	-0.685813	0.492831	0.887309	no	no	no	no	no
AATK	AATK	AATK	chr17:79008946-79156964	UNC	miR378	NOTEST	0.0176328	0.0366075	1.05388	-0.504875	0.613647	1	no	no	no	no	no
AATK-AS1	AATK-AS1	AATK-AS1	chr17:79008946-79156964	UNC	miR378	NOTEST	0	0	0	0	1	1	no	no	no	no	no
ABAT	ABAT	ABAT	chr16:8768443-8878432	UNC	miR378	NOTEST	0.0945276	0.15391	0.703276	-0.649527	0.515998	1	no	no	no	no	no
ABCA1	ABCA1	ABCA1	chr9:107543283-107690527	UNC	miR378	OK	3.63105	2.68761	-0.434067	2.62019	0.00878803	0.125975	no	no	no	no	no
ABCA10	ABCA10	ABCA10	chr17:67144147-67323323	UNC	miR378	NOTEST	0.0202901	0.0200663	-0.016006	0.00574432	0.995417	1	no	no	no	no	no
ABCA11P	ABCA11P	ABCA11P	chr4:419223-533320	UNC	miR378	OK	1.13884	0.838068	-0.442427	0.570703	0.568201	0.911012	no	no	no	no	no
ABCA12	ABCA12	ABCA12	chr2:215796265-216003151	UNC	miR378	NOTEST	0.00162503	0.0304253	4.22673	-0.535684	0.592177	1	no	no	no	no	no
ABCA13	ABCA13	ABCA13	chr7:48211056-48687091	UNC	miR378	NOTEST	0.0748684	0.160989	1.10453	-2.15938	0.0308207	1	no	no	no	no	no
ABCA17P	ABCA17P	ABCA17P	chr16:2390922-2476700	UNC	miR378	NOTEST	0.0195364	0.0532979	1.44792	-0.77614	0.437666	1	no	no	no	no	no
ABCA2	ABCA2	ABCA2	chr9:139901685-139931234	UNC	miR378	OK	0.700621	0.755359	0.108528	-0.35779	0.7205	0.953373	no	no	no	no	no
ABCA3	ABCA3	ABCA3	chr16:2325878-2390747	UNC	miR378	NOTEST	0.0185093	0.0696721	1.91233	-1.46822	0.142043	1	no	no	no	no	no
ABCA4	ABCA4	ABCA4	chr1:94458393-94586705	UNC	miR378	NOTEST	0.00434586	0.027023	2.63647	-1.21144	0.225727	1	no	no	no	no	no
ABCA5	ABCA5	ABCA5	chr17:67144147-67323323	UNC	miR378	NOTEST	0.132347	0.132959	0.00665943	-0.00815105	0.993496	1	no	no	no	no	no
ABCA6	ABCA6	ABCA6	chr17:67074846-67138015	UNC	miR378	NOTEST	0	0	0	0	1	1	no	no	no	no	no
ABCA7	ABCA7	ABCA7	chr19:1040101-1065570	UNC	miR378	NOTEST	0.111161	0.151466	0.446337	-0.600444	0.548211	1	no	no	no	no	no
ABCA8	ABCA8	ABCA8	chr17:66863430-66951533	UNC	miR378	NOTEST	0.064292	0.0678981	0.0787308	-0.0631795	0.949624	1	no	no	no	no	no
ABCA9	ABCA9	ABCA9	chr17:66970772-67057136	UNC	miR378	NOTEST	0.0321738	0	-1.79769e+308	-1.79769e+308	0.0235125	1	no	no	no	no	no
ABCB1	ABCB1	ABCB1	chr7:87133178-87461613	UNC	miR378	OK	0.642414	0.459454	-0.483583	0.91793	0.358656	0.821264	no	no	no	no	no
ABCB10	ABCB10	ABCB10	chr1:229652328-229694442	UNC	miR378	OK	2.69524	2.84004	0.0754971	-0.300282	0.763962	0.961877	no	no	no	no	no
ABCB11	ABCB11	ABCB11	chr2:169779448-169887833	UNC	miR378	NOTEST	0	0	0	0	1	1	no	no	no	no	no
ABCB4	ABCB4	ABCB4	chr7:87031360-87105019	UNC	miR378	NOTEST	0.0268455	0.0248796	-0.109718	0.0178562	0.985754	1	no	no	no	no	no
ABCB5	ABCB5	ABCB5	chr7:20655244-20796637	UNC	miR378	NOTEST	0.164088	0.0764513	-1.10186	0.459857	0.645619	1	no	no	no	no	no
ABCB6	ABCB6	ABCB6	chr2:220074487-220083712	UNC	miR378	OK	3.71155	4.31283	0.216616	-0.965435	0.334327	0.80873	no	no	no	no	no
ABCB7	ABCB7	ABCB7	chrX:74273104-74376132	UNC	miR378	OK	3.40955	4.21654	0.306479	-1.17812	0.23875	0.736355	no	no	no	no	no
ABCB8	ABCB8	ABCB8	chr7:150725509-150744869	UNC	miR378	OK	2.34693	2.80983	0.259712	-1.19462	0.232236	0.728617	no	no	no	no	no
ABCB9	ABCB9	ABCB9	chr12:123405497-123451056	UNC	miR378	OK	0.769274	0.928273	0.271051	-0.333336	0.738881	0.957263	no	no	no	no	no
ABCC1	ABCC1	ABCC1	chr16:16043433-16236930	UNC	miR378	OK	10.2773	9.68534	-0.0855841	0.429168	0.667801	0.94186	no	no	no	no	no
ABCC10	ABCC10	ABCC10	chr6:43395291-43423786	UNC	miR378	OK	2.29364	2.50031	0.12447	-0.564816	0.572199	0.911355	no	no	no	no	no
ABCC11	ABCC11	ABCC11	chr16:48200821-48269088	UNC	miR378	NOTEST	0	0	0	0	1	1	no	no	no	no	no
ABCC12	ABCC12	ABCC12	chr16:48116883-48180681	UNC	miR378	NOTEST	0.00749486	0	-1.79769e+308	-1.79769e+308	0.191308	1	no	no	no	no	no
ABCC13	ABCC13	ABCC13	chr21:15646119-15673692	UNC	miR378	NOTEST	0.0244053	0.0190344	-0.358588	0.046629	0.962809	1	no	no	no	no	no
ABCC2	ABCC2	ABCC2	chr10:101542462-101611662	UNC	miR378	NOTEST	0.0248742	0.0276664	0.153487	-0.0751321	0.94011	1	no	no	no	no	no
ABCC3	ABCC3	ABCC3	chr17:48712217-48769063	UNC	miR378	OK	1.16815	1.26404	0.113814	-0.186483	0.852066	0.977003	no	no	no	no	no
ABCC4	ABCC4	ABCC4	chr13:95672082-95953687	UNC	miR378	OK	2.54368	1.95856	-0.377125	1.52343	0.127652	0.565649	no	no	no	no	no
ABCC5	ABCC5	ABCC5	chr3:183637723-183735727	UNC	miR378	OK	2.35829	2.19641	-0.102593	0.288863	0.772686	0.963975	no	no	no	no	no
ABCC6	ABCC6	ABCC6	chr16:16243421-16317328	UNC	miR378	NOTEST	0.138577	0.26953	0.959762	-0.349687	0.726574	1	no	no	no	no	no
ABCC6P1	ABCC6P1	ABCC6P1	chr16:18582569-18609607	UNC	miR378	NOTEST	0.00749591	0.0642942	3.10051	-1.08104	0.279679	1	no	no	no	no	no
ABCC6P2	ABCC6P2	ABCC6P2	chr16:14916288-14918559	UNC	miR378	NOTEST	0.128193	0.177665	0.470846	-0.18439	0.853708	1	no	no	no	no	no
ABCC8	ABCC8	ABCC8	chr11:17414431-17498449	UNC	miR378	NOTEST	0	0	0	0	1	1	no	no	no	no	no
ABCC9	ABCC9	ABCC9	chr12:21950323-22089628	UNC	miR378	OK	0.528181	0.624972	0.24276	-0.686108	0.492645	0.887309	no	no	no	no	no
ABCD1	ABCD1	ABCD1	chrX:152990322-153010216	UNC	miR378	OK	1.20909	1.53249	0.341949	-1.06416	0.287256	0.780573	no	no	no	no	no
ABCD2	ABCD2	ABCD2	chr12:39945021-40013843	UNC	miR378	NOTEST	0.00724253	0	-1.79769e+308	-1.79769e+308	0.191308	1	no	no	no	no	no
ABCD3	ABCD3	ABCD3	chr1:94883932-94984219	UNC	miR378	OK	3.27226	3.06588	-0.0939824	0.232694	0.815999	0.970701	no	no	no	no	no
ABCD4	ABCD4	ABCD4	chr14:74751979-74769767	UNC	miR378	OK	0.981277	1.0235	0.0607736	-0.135444	0.89226	0.98117	no	no	no	no	no
ABCE1	ABCE1	ABCE1	chr4:145915726-146050676	UNC	miR378	OK	13.727	15.4118	0.167023	-0.937342	0.348583	0.8169	no	no	no	no	no
ABCF1	ABCF1	ABCF1	chr6_ssto_hap7:1871447-1891586	UNC	miR378	OK	8.25029	7.8114	-0.0788632	0.329483	0.741791	0.957263	no	no	no	no	no
ABCF2	ABCF2	ABCF2	chr7:150904922-150924317	UNC	miR378	OK	12.7491	14.2805	0.163647	-0.775355	0.43813	0.861708	no	no	no	no	yes
ABCF3	ABCF3	ABCF3	chr3:183903862-183911795	UNC	miR378	OK	8.83208	10.0568	0.18735	-1.1029	0.270071	0.767132	no	no	no	no	no
ABCG1	ABCG1	ABCG1	chr21:43619798-43717354	UNC	miR378	OK	2.36916	3.07494	0.376182	-1.00902	0.312964	0.797745	no	no	no	no	no
ABCG2	ABCG2	ABCG2	chr4:89011415-89080011	UNC	miR378	NOTEST	0.165931	0.333133	1.00552	-1.46499	0.142923	1	no	no	no	no	no
ABCG4	ABCG4	ABCG4	chr11:119019749-119033374	UNC	miR378	NOTEST	0.0339406	0	-1.79769e+308	-1.79769e+308	0.0710509	1	no	no	no	no	no
ABCG5	ABCG5	ABCG5	chr2:44039610-44065958	UNC	miR378	NOTEST	0	0	0	0	1	1	no	no	no	no	no
ABCG8	ABCG8	ABCG8	chr2:44066102-44105605	UNC	miR378	NOTEST	0	0	0	0	1	1	no	no	no	no	no
ABHD1	ABHD1	ABHD1	chr2:27346656-27357542	UNC	miR378	NOTEST	0.26454	0.108116	-1.2909	0.574733	0.565472	1	no	no	no	no	no
ABHD10	ABHD10	ABHD10	chr3:111697827-111712210	UNC	miR378	OK	5.12691	6.24612	0.284871	-1.31186	0.189566	0.671096	no	no	no	no	no
ABHD11	ABHD11	ABHD11	chr7:73150424-73153190	UNC	miR378	OK	2.57153	2.95364	0.19987	-0.330365	0.741124	0.957263	no	no	no	no	no
ABHD11-AS1	ABHD11-AS1	ABHD11-AS1	chr7:73149398-73150330	UNC	miR378	NOTEST	0	0.12401	1.79769e+308	1.79769e+308	0.34689	1	no	no	no	no	no
ABHD12	ABHD12	ABHD12	chr20:25228705-25371618	UNC	miR378	OK	14.2504	21	0.559388	-2.82755	0.0046905	0.0836533	no	no	no	no	no
ABHD12B	ABHD12B	ABHD12B	chr14:51338877-51371688	UNC	miR378	NOTEST	0.0397192	0	-1.79769e+308	-1.79769e+308	0.235792	1	no	no	no	no	no
ABHD13	ABHD13	ABHD13	chr13:108870762-108886603	UNC	miR378	OK	1.69646	1.45639	-0.220133	0.752696	0.451633	0.869028	no	no	no	no	no
ABHD14A	ABHD14A	ABHD14A	chr3:52009041-52023218	UNC	miR378	OK	2.48131	1.59013	-0.641952	1.06306	0.287754	0.781162	no	no	no	no	no
ABHD14A-ACY1	ABHD14A-ACY1	ABHD14A-ACY1	chr3:52009041-52023218	UNC	miR378	NOTEST	0.0950131	0	-1.79769e+308	-1.79769e+308	0.170688	1	no	no	no	no	no
ABHD14B	ABHD14B	ABHD14B	chr3:52002525-52008646	UNC	miR378	OK	2.57291	2.3087	-0.156323	0.418172	0.675821	0.944158	no	no	no	no	no
ABHD15	ABHD15	ABHD15	chr17:27887688-27894042	UNC	miR378	OK	0.98831	0.700083	-0.497437	1.01827	0.308548	0.796753	no	no	no	no	no
ABHD16A	ABHD16A	ABHD16A	chr6_ssto_hap7:2985531-3001955	UNC	miR378	OK	6.28949	6.50162	0.0478561	-0.190382	0.84901	0.976894	no	no	yes	no	no
ABHD16B	ABHD16B	ABHD16B	chr20:62492565-62494341	UNC	miR378	OK	0.868128	0.716593	-0.276754	0.399574	0.68947	0.946579	no	no	no	no	no
ABHD2	ABHD2	ABHD2	chr15:89631380-89745591	UNC	miR378	OK	5.42729	8.18541	0.592822	-4.30495	1.67027e-05	0.00105146	yes	no	no	no	no
ABHD3	ABHD3	ABHD3	chr18:19230857-19284766	UNC	miR378	OK	1.3562	1.32761	-0.03073	0.0605675	0.951704	0.989336	no	no	no	no	no
ABHD4	ABHD4	ABHD4	chr14:23067146-23081265	UNC	miR378	OK	4.77106	5.06611	0.0865667	-0.391164	0.695676	0.94856	no	no	no	no	no
ABHD5	ABHD5	ABHD5	chr3:43732374-43764217	UNC	miR378	OK	2.66729	3.20801	0.2663	-1.27166	0.203494	0.691537	no	no	no	no	no
ABHD6	ABHD6	ABHD6	chr3:58223258-58280461	UNC	miR378	OK	3.04471	3.2625	0.0996745	-0.354168	0.723213	0.954436	no	no	no	no	no
ABHD8	ABHD8	ABHD8	chr19:17402939-17414282	UNC	miR378	OK	2.63973	4.35895	0.723587	-2.62661	0.00862402	0.124764	no	no	no	no	no
ABI1	ABI1	ABI1	chr10:26986594-27150016	UNC	miR378	OK	8.57668	8.2834	-0.050195	0.179411	0.857615	0.978509	no	no	no	no	no
ABI2	ABI2	ABI2	chr2:204193002-204296892	UNC	miR378	OK	3.77296	3.57233	-0.0788296	0.433496	0.664654	0.941512	no	no	no	no	yes
ABI3	ABI3	ABI3	chr17:47283595-47300587	UNC	miR378	NOTEST	0.0204186	0.0452746	1.14882	-0.309332	0.757069	1	no	no	no	no	no
ABI3BP	ABI3BP	ABI3BP	chr3:100468178-100712334	UNC	miR378	NOTEST	0.0364786	0.0737027	1.01467	-0.722008	0.47029	1	no	no	no	no	no
ABL1	ABL1	ABL1	chr9:133589267-133763062	UNC	miR378	OK	10.3164	15.1351	0.552955	-3.69246	0.000222095	0.00823732	yes	no	no	no	no
ABL2	ABL2	ABL2	chr1:179068461-179198819	UNC	miR378	OK	5.84511	7.06381	0.273215	-1.04278	0.297052	0.789895	no	no	no	no	no
ABLIM1	ABLIM1	ABLIM1	chr10:116190868-116444414	UNC	miR378	NOTEST	0.113097	0.0951217	-0.249717	0.150397	0.880451	1	no	no	no	no	no
ABLIM2	ABLIM2	ABLIM2	chr4:7967036-8160559	UNC	miR378	NOTEST	0.0156734	0	-1.79769e+308	-1.79769e+308	0.222946	1	no	no	no	no	no
ABLIM3	ABLIM3	ABLIM3	chr5:148521053-148639999	UNC	miR378	OK	8.64833	10.5852	0.291557	-2.01257	0.0441598	0.330056	no	no	no	no	no
ABO	ABO	ABO	chr9:136130562-136150630	UNC	miR378	NOTEST	0	0	0	0	1	1	no	no	no	no	no
ABP1	ABP1	ABP1	chr7:150549572-150558379	UNC	miR378	NOTEST	0	0	0	0	1	1	no	no	no	no	no
ABR	ABR	ABR	chr17:906758-1090616	UNC	miR378	OK	6.91642	7.00658	0.0186846	-0.0895117	0.928675	0.985543	no	no	no	no	no
ABRA	ABRA	ABRA	chr8:107771710-107782472	UNC	miR378	NOTEST	0	0	0	0	1	1	no	no	no	no	no
ABT1	ABT1	ABT1	chr6:26597170-26600277	UNC	miR378	OK	4.07127	3.76129	-0.114252	0.418752	0.675397	0.944158	no	no	no	no	no
ABTB1	ABTB1	ABTB1	chr3:127391780-127399769	UNC	miR378	OK	2.20243	1.87963	-0.228649	0.37163	0.710169	0.951004	no	no	no	no	no
ABTB2	ABTB2	ABTB2	chr11:34172533-34379555	UNC	miR378	OK	0.50964	0.566881	0.153567	-0.349262	0.726893	0.954779	no	no	no	no	no
ACAA1	ACAA1	ACAA1	chr3:38080695-38178733	UNC	miR378	OK	6.48937	7.3839	0.186305	-0.701932	0.482721	0.884269	no	no	no	no	no
ACAA2	ACAA2	ACAA2	chr18:47309873-47340251	UNC	miR378	OK	6.96599	6.00906	-0.213191	0.912938	0.361275	0.821439	no	no	no	no	no
ACACA	ACACA	ACACA	chr17:35441926-35766902	UNC	miR378	OK	1.68552	2.17108	0.365218	-1.70024	0.0890853	0.48369	no	no	yes	yes	no
ACACB	ACACB	ACACB	chr12:109577201-109706030	UNC	miR378	NOTEST	0.182118	0.222211	0.287054	-0.560425	0.57519	1	no	no	no	no	no
ACAD10	ACAD10	ACAD10	chr12:112123856-112194911	UNC	miR378	OK	0.783336	1.26547	0.691972	-1.22852	0.219251	0.715237	no	no	no	no	no
ACAD11	ACAD11	ACAD11	chr3:132276981-132593050	UNC	miR378	OK	2.647	2.49482	-0.0854214	0.226657	0.820691	0.970701	no	no	no	no	no
ACAD8	ACAD8	ACAD8	chr11:134123433-134135746	UNC	miR378	OK	1.84982	3.20327	0.792163	-2.52583	0.0115427	0.147559	no	no	no	no	no
ACAD9	ACAD9	ACAD9	chr3:128598332-128631957	UNC	miR378	OK	3.59427	3.97332	0.144647	-0.534796	0.592791	0.919627	no	no	no	no	no
ACADL	ACADL	ACADL	chr2:211052715-211090215	UNC	miR378	NOTEST	0	0	0	0	1	1	no	no	no	no	no
ACADM	ACADM	ACADM	chr1:76190042-76229355	UNC	miR378	OK	6.45804	6.01734	-0.101969	0.469437	0.638757	0.933851	no	no	no	no	no
ACADS	ACADS	ACADS	chr12:121163570-121177811	UNC	miR378	OK	0.784698	0.974446	0.312445	-0.544012	0.586433	0.91639	no	no	no	no	yes
ACADSB	ACADSB	ACADSB	chr10:124768428-124817806	UNC	miR378	OK	1.46212	1.34772	-0.117539	0.42466	0.671084	0.942642	no	no	no	no	no
ACADVL	ACADVL	ACADVL	chr17:7093209-7128585	UNC	miR378	OK	30.7479	32.637	0.0860195	-0.619486	0.535597	0.901642	no	no	no	no	no
ACAN	ACAN	ACAN	chr15:89346673-89418585	UNC	miR378	NOTEST	0.105825	0.0906083	-0.223967	0.233131	0.81566	1	no	no	no	no	no
ACAP1	ACAP1	ACAP1	chr17:7239847-7254793	UNC	miR378	NOTEST	0.155715	0.144472	-0.108121	0.0878183	0.930021	1	no	no	no	no	no
ACAP2	ACAP2	ACAP2	chr3:194995464-195163817	UNC	miR378	OK	7.33603	8.93561	0.284567	-2.0278	0.0425802	0.322845	no	no	no	no	no
ACAP3	ACAP3	ACAP3	chr1:1227763-1243269	UNC	miR378	OK	4.5624	7.40973	0.699629	-4.10051	4.12235e-05	0.00217063	yes	no	no	no	no
ACAT1	ACAT1	ACAT1	chr11:107992257-108018891	UNC	miR378	OK	3.9274	4.42729	0.172851	-0.640261	0.522003	0.898078	no	no	no	no	no
ACAT2	ACAT2	ACAT2	chr6:160181290-160210735	UNC	miR378	OK	14.4515	18.2272	0.334879	-1.09745	0.272444	0.769545	no	no	no	no	no
ACBD3	ACBD3	ACBD3	chr1:226332379-226374423	UNC	miR378	OK	4.33821	3.67927	-0.237681	1.06214	0.288172	0.781268	no	no	no	no	no
ACBD4	ACBD4	ACBD4	chr17:43209966-43221543	UNC	miR378	OK	0.746795	0.916121	0.294827	-0.344388	0.730555	0.955799	no	no	no	no	no
ACBD5	ACBD5	ACBD5	chr10:27484142-27531068	UNC	miR378	OK	4.18256	4.17423	-0.00287496	0.010266	0.991809	0.997486	no	no	no	no	no
ACBD6	ACBD6	ACBD6	chr1:180257351-180472022	UNC	miR378	OK	5.5851	4.53155	-0.301577	1.06202	0.288224	0.781268	no	no	no	no	no
ACBD7	ACBD7	ACBD7	chr10:15117473-15130775	UNC	miR378	NOTEST	0.387892	0.195347	-0.989618	1.07073	0.284291	1	no	no	no	no	no
ACCN1	ACCN1	ACCN1	chr17:31340105-32483825	UNC	miR378	NOTEST	0.0226971	0.0414082	0.86741	-0.323449	0.746355	1	no	no	no	no	no
ACCN2	ACCN2	ACCN2	chr12:50451486-50477394	UNC	miR378	NOTEST	0.32628	0.405334	0.313001	-0.483323	0.628866	1	no	no	no	no	no
ACCN3	ACCN3	ACCN3	chr7:150745604-150749843	UNC	miR378	NOTEST	0.102971	0.0370367	-1.47521	0.217887	0.827517	1	no	no	no	no	no
ACCN4	ACCN4	ACCN4	chr2:220378891-220403494	UNC	miR378	NOTEST	0.0140888	0.0550242	1.96552	-0.490724	0.623622	1	no	no	no	no	no
ACCN5	ACCN5	ACCN5	chr4:156750880-156787425	UNC	miR378	NOTEST	0	0	0	0	1	1	no	no	no	no	no
ACCS	ACCS	ACCS	chr11:44087728-44105569	UNC	miR378	OK	0.619532	0.620507	0.00226959	-0.00340784	0.997281	0.999082	no	no	no	no	no
ACCSL	ACCSL	ACCSL	chr11:44069530-44081527	UNC	miR378	NOTEST	0	0	0	0	1	1	no	no	no	no	no
ACD	ACD	ACD	chr16:67679029-67694718	UNC	miR378	OK	3.40804	3.33528	-0.0311355	0.10492	0.916439	0.984055	no	no	no	no	no
ACE	ACE	ACE	chr17:61554421-61575741	UNC	miR378	NOTEST	0.041143	0.0114119	-1.85011	0.14257	0.886629	1	no	no	no	no	no
ACE2	ACE2	ACE2	chrX:15579155-15620192	UNC	miR378	NOTEST	0	0	0	0	1	1	no	no	no	no	no
ACER1	ACER1	ACER1	chr19:6306509-6333640	UNC	miR378	NOTEST	0	0	0	0	1	1	no	no	no	no	no
ACER2	ACER2	ACER2	chr9:19408924-19452500	UNC	miR378	NOTEST	0.440048	0.416109	-0.0806984	0.110654	0.91189	1	no	no	no	no	no
ACER3	ACER3	ACER3	chr11:76571916-76734850	UNC	miR378	OK	0.710332	0.723731	0.0269594	-0.0592591	0.952746	0.98951	no	no	no	no	no
ACHE	ACHE	ACHE	chr7:100487614-100493541	UNC	miR378	NOTEST	0.00895613	0	-1.79769e+308	-1.79769e+308	0.304454	1	no	no	no	no	no
ACIN1	ACIN1	ACIN1	chr14:23527773-23569665	UNC	miR378	OK	6.82629	7.01871	0.0401043	-0.159025	0.873649	0.98085	no	yes	no	no	no
ACLY	ACLY	ACLY	chr17:40023178-40075272	UNC	miR378	OK	32.9929	27.5418	-0.260528	1.96545	0.0493625	0.352468	no	no	no	no	no
ACMSD	ACMSD	ACMSD	chr2:135596185-135676176	UNC	miR378	NOTEST	0.0912592	0	-1.79769e+308	-1.79769e+308	0.119877	1	no	no	no	no	no
ACN9	ACN9	ACN9	chr7:96745904-96811075	UNC	miR378	OK	1.65953	1.79417	0.112545	-0.269331	0.787675	0.965521	no	no	no	no	no
ACO1	ACO1	ACO1	chr9:32384600-32450832	UNC	miR378	OK	19.4939	23.6387	0.278132	-2.10031	0.0357012	0.290347	no	no	no	no	no
ACO2	ACO2	ACO2	chr22:41865128-41940479	UNC	miR378	OK	4.9676	6.23326	0.327436	-1.43849	0.150295	0.608602	no	no	no	no	no
ACOT1	ACOT1	ACOT1	chr14:73945188-74025651	UNC	miR378	OK	2.25668	2.17993	-0.0499221	0.111588	0.91115	0.982034	no	no	no	no	no
ACOT11	ACOT11	ACOT11	chr1:55013806-55100417	UNC	miR378	NOTEST	0.154913	0.0689315	-1.16822	0.68005	0.496473	1	no	no	no	no	no
ACOT12	ACOT12	ACOT12	chr5:80256507-81047072	UNC	miR378	NOTEST	0.126069	0	-1.79769e+308	-1.79769e+308	0.0307896	1	no	no	no	no	no
ACOT13	ACOT13	ACOT13	chr6:24667262-24719403	UNC	miR378	OK	3.61451	2.64616	-0.449901	1.25532	0.209364	0.700044	no	no	no	no	no
ACOT2	ACOT2	ACOT2	chr14:74034323-74042362	UNC	miR378	OK	4.19454	3.83618	-0.128841	0.405524	0.685093	0.946132	no	no	no	no	no
ACOT4	ACOT4	ACOT4	chr14:74058409-74062470	UNC	miR378	NOTEST	0.246125	0.167143	-0.558304	0.390853	0.695906	1	no	no	no	no	no
ACOT6	ACOT6	ACOT6	chr14:74083547-74086592	UNC	miR378	NOTEST	0	0	0	0	1	1	no	no	no	no	no
ACOT7	ACOT7	ACOT7	chr1:6324331-6453826	UNC	miR378	OK	7.56227	7.51872	-0.00833229	0.0228377	0.98178	0.995388	no	no	no	no	no
ACOT8	ACOT8	ACOT8	chr20:44462469-44486048	UNC	miR378	OK	6.16804	5.80473	-0.0875833	0.269308	0.787693	0.965521	no	no	no	no	no
ACOT9	ACOT9	ACOT9	chrX:23721776-23761407	UNC	miR378	OK	6.27978	6.49234	0.0480246	-0.171866	0.863543	0.979071	no	no	no	no	no
ACOX1	ACOX1	ACOX1	chr17:73937588-74002080	UNC	miR378	OK	3.54632	3.83805	0.114051	-0.543314	0.586914	0.916852	no	no	no	no	no
ACOX2	ACOX2	ACOX2	chr3:58490862-58522929	UNC	miR378	NOTEST	0.106711	0.277391	1.37822	-1.31823	0.187426	1	no	no	no	no	no
ACOX3	ACOX3	ACOX3	chr4:8368008-8442452	UNC	miR378	OK	2.21617	2.26202	0.0295425	-0.0709459	0.943441	0.987111	no	no	no	no	no
ACOXL	ACOXL	ACOXL	chr2:111490149-111875799	UNC	miR378	NOTEST	0	0	0	0	1	1	no	no	no	no	no
ACP1	ACP1	ACP1	chr2:264868-278282	UNC	miR378	OK	4.34333	4.26699	-0.0255853	0.0494467	0.960563	0.991292	no	no	no	no	no
ACP2	ACP2	ACP2	chr11:47260852-47290584	UNC	miR378	OK	5.47473	5.98421	0.128373	-0.521376	0.602105	0.921717	no	no	no	no	no
ACP5	ACP5	ACP5	chr19:11685474-11689801	UNC	miR378	NOTEST	0.142544	0.103296	-0.464613	0.147627	0.882637	1	no	no	no	no	no
ACP6	ACP6	ACP6	chr1:147119167-147142634	UNC	miR378	OK	1.67002	2.84732	0.769736	-2.13752	0.032556	0.275143	no	no	no	no	no
ACPL2	ACPL2	ACPL2	chr3:140950681-141013486	UNC	miR378	OK	1.44385	1.30858	-0.141909	0.308511	0.757694	0.961877	no	no	no	no	no
ACPP	ACPP	ACPP	chr3:132036210-132087146	UNC	miR378	OK	1.88934	2.46063	0.381147	-0.861981	0.388698	0.839224	no	no	no	no	no
ACPT	ACPT	ACPT	chr19:51293671-51298481	UNC	miR378	NOTEST	0.0650376	0.0844298	0.376478	-0.161804	0.87146	1	no	no	no	no	no
ACR	ACR	ACR	chr22:51176651-51183727	UNC	miR378	NOTEST	0.00864993	0.0287254	1.73157	-0.3729	0.709223	1	no	no	no	no	no
ACRBP	ACRBP	ACRBP	chr12:6747241-6756580	UNC	miR378	NOTEST	0	0.0199205	1.79769e+308	1.79769e+308	0.34689	1	no	no	no	no	no
ACRC	ACRC	ACRC	chrX:70430034-70948962	UNC	miR378	NOTEST	0.143021	0.101195	-0.499094	0.208446	0.834881	1	no	no	no	no	no
ACRV1	ACRV1	ACRV1	chr11:125495030-125550793	UNC	miR378	NOTEST	0.160462	0	-1.79769e+308	-1.79769e+308	0.0710575	1	no	no	no	no	no
ACSBG1	ACSBG1	ACSBG1	chr15:78463186-78527049	UNC	miR378	NOTEST	0.00358958	0.0328922	3.19586	-0.359191	0.719452	1	no	no	no	no	no
ACSBG2	ACSBG2	ACSBG2	chr19:6135709-6193112	UNC	miR378	NOTEST	0.00817759	0.0266784	1.70593	-0.543153	0.587025	1	no	no	no	no	no
ACSF2	ACSF2	ACSF2	chr17:48503518-48552200	UNC	miR378	OK	1.89927	1.74898	-0.118929	0.318718	0.749941	0.95942	no	no	no	no	no
ACSF3	ACSF3	ACSF3	chr16:89160216-89222171	UNC	miR378	OK	1.8709	2.78133	0.572043	-1.89156	0.0585494	0.388528	no	no	no	no	no
ACSL1	ACSL1	ACSL1	chr4:185676748-185747215	UNC	miR378	OK	2.3799	2.94512	0.307425	-1.25956	0.207829	0.698256	no	no	no	no	no
ACSL3	ACSL3	ACSL3	chr2:223725731-223808119	UNC	miR378	OK	21.3069	23.9635	0.169515	-1.06902	0.28506	0.778905	no	no	no	no	no
ACSL4	ACSL4	ACSL4	chrX:108884563-108976621	UNC	miR378	OK	7.43277	9.67684	0.380636	-2.06049	0.0393521	0.308548	no	no	no	no	no
ACSL5	ACSL5	ACSL5	chr10:114133915-114188138	UNC	miR378	NOTEST	0.189125	0.269012	0.50833	-0.479708	0.631435	1	no	no	no	no	no
ACSL6	ACSL6	ACSL6	chr5:131285666-131347761	UNC	miR378	NOTEST	0.0253998	0.0263028	0.0503987	-0.0167408	0.986643	1	no	no	no	no	no
ACSM1	ACSM1	ACSM1	chr16:20634558-20702578	UNC	miR378	NOTEST	0	0	0	0	1	1	no	no	no	no	no
ACSM2A	ACSM2A	ACSM2A	chr16:20462858-20498991	UNC	miR378	NOTEST	0.00324848	0	-1.79769e+308	-1.79769e+308	0.306504	1	no	no	no	no	no
ACSM2B	ACSM2B	ACSM2B	chr16:20548082-20587695	UNC	miR378	NOTEST	0	0	0	0	1	1	no	no	no	no	no
ACSM3	ACSM3	ACSM3	chr16:20775311-20860990	UNC	miR378	NOTEST	0.047027	0.0389375	-0.272327	0.0655009	0.947775	1	no	no	no	no	no
ACSM4	ACSM4	ACSM4	chr12:7456927-7480969	UNC	miR378	NOTEST	0	0	0	0	1	1	no	no	no	no	no
ACSM5	ACSM5	ACSM5	chr16:20420855-20452281	UNC	miR378	NOTEST	0	0	0	0	1	1	no	no	no	no	no
ACSS1	ACSS1	ACSS1	chr20:24986865-25038818	UNC	miR378	NOTEST	0.0556461	0.157608	1.50199	-0.734657	0.462548	1	no	no	no	no	no
ACSS2	ACSS2	ACSS2	chr20:33462765-33515769	UNC	miR378	OK	4.73539	2.31694	-1.03126	3.70089	0.000214847	0.0080196	yes	no	no	no	no
ACSS3	ACSS3	ACSS3	chr12:81471808-81649582	UNC	miR378	NOTEST	0.0312372	0.0617422	0.982993	-0.429831	0.667318	1	no	no	no	no	no
ACTA1	ACTA1	ACTA1	chr1:229566992-229569843	UNC	miR378	OK	10.227	12.8227	0.32632	-1.73494	0.082752	0.463534	no	no	no	no	no
ACTA2	ACTA2	ACTA2	chr10:90694830-90775542	UNC	miR378	OK	31.6499	15.9015	-0.993037	4.90644	9.27445e-07	0.00010001	yes	yes	yes	yes	no
ACTB	ACTB	ACTB	chr7:5566778-5570232	UNC	miR378	OK	1219.94	1521.04	0.31824	-1.52909	0.126241	0.565649	no	no	no	no	no
ACTBL2	ACTBL2	ACTBL2	chr5:56775842-56778636	UNC	miR378	NOTEST	0	0	0	0	1	1	no	no	no	no	no
ACTC1	ACTC1	ACTC1	chr15:35080296-35087927	UNC	miR378	OK	0.70451	0.688867	-0.0323943	0.0665978	0.946902	0.987607	no	no	no	no	no
ACTG1	ACTG1	ACTG1	chr17:79476996-79479892	UNC	miR378	OK	854.989	1039.98	0.282577	-1.37479	0.169195	0.639341	no	no	no	no	no
ACTG2	ACTG2	ACTG2	chr2:74120092-74146780	UNC	miR378	OK	128.789	101.237	-0.347267	2.33377	0.0196077	0.204615	no	no	no	no	no
ACTL10	ACTL10	ACTL10	chr20:32244892-32262264	UNC	miR378	NOTEST	0.224621	0.0979939	-1.19673	0.657752	0.510697	1	no	no	no	no	no
ACTL6A	ACTL6A	ACTL6A	chr3:179280707-179306193	UNC	miR378	OK	6.15382	5.98304	-0.0406026	0.0986694	0.921401	0.984442	no	no	no	no	no
ACTL6B	ACTL6B	ACTL6B	chr7:100240725-100254084	UNC	miR378	NOTEST	0	0	0	0	1	1	no	no	no	no	no
ACTL7A	ACTL7A	ACTL7A	chr9:111624602-111626035	UNC	miR378	NOTEST	0	0	0	0	1	1	no	no	no	no	no
ACTL7B	ACTL7B	ACTL7B	chr9:111616868-111618275	UNC	miR378	NOTEST	0	0	0	0	1	1	no	no	no	no	no
ACTL8	ACTL8	ACTL8	chr1:18081807-18153558	UNC	miR378	NOTEST	0	0	0	0	1	1	no	no	no	no	no
ACTL9	ACTL9	ACTL9	chr19:8807750-8809172	UNC	miR378	NOTEST	0	0	0	0	1	1	no	no	no	no	no
ACTN1	ACTN1	ACTN1	chr14:69340839-69446083	UNC	miR378	OK	149.636	156.439	0.0641464	-0.428437	0.668333	0.94186	no	no	no	no	no
ACTN2	ACTN2	ACTN2	chr1:236849769-236927558	UNC	miR378	NOTEST	0.0670323	0.0488923	-0.45525	0.292194	0.770138	1	no	no	no	no	no
ACTN3	ACTN3	ACTN3	chr11:66314390-66330797	UNC	miR378	NOTEST	0	0	0	0	1	1	no	no	no	no	no
ACTN4	ACTN4	ACTN4	chr19:39138266-39235114	UNC	miR378	OK	49.6913	53.7006	0.111945	-0.871572	0.383442	0.835586	no	no	no	no	no
ACTR10	ACTR10	ACTR10	chr14:58666832-58702353	UNC	miR378	OK	10.6983	8.72582	-0.294014	1.53494	0.1248	0.563198	no	no	no	no	no
ACTR1A	ACTR1A	ACTR1A	chr10:104238985-104262512	UNC	miR378	OK	30.4669	27.4655	-0.149623	1.13212	0.257582	0.754282	no	no	no	no	no
ACTR1B	ACTR1B	ACTR1B	chr2:98272401-98280561	UNC	miR378	OK	10.3855	10.9168	0.0719716	-0.412871	0.679701	0.94517	no	no	no	no	no
ACTR2	ACTR2	ACTR2	chr2:65454828-65498390	UNC	miR378	OK	37.1939	25.4358	-0.548205	4.16864	3.06428e-05	0.0017157	yes	no	no	no	no
ACTR3	ACTR3	ACTR3	chr2:114647536-114716167	UNC	miR378	OK	51.1333	44.0185	-0.216153	1.67999	0.0929596	0.494383	no	no	no	no	no
ACTR3B	ACTR3B	ACTR3B	chr7:152456850-152552463	UNC	miR378	OK	1.00688	1.08427	0.106834	-0.130272	0.896351	0.981209	no	no	no	no	no
ACTR3BP2	ACTR3BP2	ACTR3BP2	chr2:92129158-92130496	UNC	miR378	NOTEST	0	0	0	0	1	1	no	no	no	no	no
ACTR3BP5	ACTR3BP5	ACTR3BP5	chr10:38989726-38991371	UNC	miR378	NOTEST	0	0	0	0	1	1	no	no	no	no	no
ACTR3C	ACTR3C	ACTR3C	chr7:149944300-150035245	UNC	miR378	NOTEST	0.303831	0.319906	0.0743815	-0.0424037	0.966177	1	no	no	no	no	no
ACTR5	ACTR5	ACTR5	chr20:37377096-37401089	UNC	miR378	NOTEST	0.440356	0.63497	0.528019	-0.837774	0.402158	1	no	no	no	no	no
ACTR6	ACTR6	ACTR6	chr12:100594573-100618201	UNC	miR378	OK	2.91476	2.46027	-0.244556	0.609247	0.542361	0.904401	no	no	no	no	no
ACTR8	ACTR8	ACTR8	chr3:53901093-53916229	UNC	miR378	OK	2.29793	2.35628	0.036177	-0.133288	0.893966	0.981209	no	no	no	no	no
ACTRT1	ACTRT1	ACTRT1	chrX:127184940-127186382	UNC	miR378	NOTEST	0	0	0	0	1	1	no	no	no	no	no
ACTRT2	ACTRT2	ACTRT2	chr1:2938045-2939467	UNC	miR378	NOTEST	0	0	0	0	1	1	no	no	no	no	no
ACVR1	ACVR1	ACVR1	chr2:158592957-158732374	UNC	miR378	OK	8.57449	7.58581	-0.176749	0.94921	0.342514	0.812906	no	no	no	no	no
ACVR1B	ACVR1B	ACVR1B	chr12:52345450-52390863	UNC	miR378	OK	1.65089	2.15626	0.385289	-1.08673	0.277157	0.773462	no	no	no	no	no
ACVR1C	ACVR1C	ACVR1C	chr2:158383278-158485399	UNC	miR378	NOTEST	0.015312	0.00408808	-1.90516	0.120639	0.903977	1	no	no	no	no	no
ACVR2A	ACVR2A	ACVR2A	chr2:148602569-149271044	UNC	miR378	OK	1.02262	1.02179	-0.00116695	0.0026877	0.997856	0.9994	no	no	no	no	yes
ACVR2B	ACVR2B	ACVR2B	chr3:38492517-38534633	UNC	miR378	NOTEST	0.128915	0.14847	0.203745	-0.329167	0.742029	1	no	no	no	no	no
ACVRL1	ACVRL1	ACVRL1	chr12:52301201-52317145	UNC	miR378	OK	1.82532	1.25448	-0.54106	1.52102	0.128255	0.566208	no	no	no	no	no
ACY1	ACY1	ACY1	chr3:52009041-52023218	UNC	miR378	OK	4.22289	4.75817	0.172178	-0.377889	0.705513	0.950704	no	no	no	no	no
ACY3	ACY3	ACY3	chr11:67410025-67418130	UNC	miR378	NOTEST	0	0	0	0	1	1	no	no	no	no	no
ACYP1	ACYP1	ACYP1	chr14:75519927-75530736	UNC	miR378	OK	4.02765	2.62219	-0.619164	0.754129	0.450772	0.868866	no	no	no	no	no
ACYP2	ACYP2	ACYP2	chr2:54342409-54532435	UNC	miR378	OK	1.02318	3.37148	1.72033	-3.32718	0.000877286	0.0244798	yes	no	no	no	no
ADA	ADA	ADA	chr20:43248162-43280376	UNC	miR378	OK	1.68515	1.9064	0.177973	-0.395626	0.692381	0.947687	no	no	no	no	no
ADAD1	ADAD1	ADAD1	chr4:123300120-123350947	UNC	miR378	NOTEST	0	0	0	0	1	1	no	no	no	no	no
ADAD2	ADAD2	ADAD2	chr16:84224722-84230772	UNC	miR378	NOTEST	0	0	0	0	1	1	no	no	no	no	no
ADAL	ADAL	ADAL	chr15:43622871-43646096	UNC	miR378	OK	1.30944	1.40719	0.103863	-0.14905	0.881514	0.98117	no	no	no	no	no
ADAM1	ADAM1	ADAM1	chr12:112336866-112339706	UNC	miR378	NOTEST	0.0359794	0.135648	1.91462	-1.26852	0.204612	1	no	no	no	no	no
ADAM10	ADAM10	ADAM10	chr15:58888509-59042177	UNC	miR378	OK	14.8095	13.1252	-0.174186	1.18965	0.234184	0.730146	no	no	no	no	no
ADAM11	ADAM11	ADAM11	chr17:42836567-42859214	UNC	miR378	NOTEST	0.0393368	0.00798553	-2.30042	0.615473	0.538242	1	no	no	no	no	no
ADAM12	ADAM12	ADAM12	chr10:127702901-128077127	UNC	miR378	OK	3.04268	4.66825	0.61754	-3.05405	0.00225774	0.0492857	yes	no	no	no	no
ADAM15	ADAM15	ADAM15	chr1:155006281-155042029	UNC	miR378	OK	12.6167	14.1514	0.165605	-1.10299	0.270033	0.767132	no	no	no	no	no
ADAM17	ADAM17	ADAM17	chr2:9629410-9695917	UNC	miR378	OK	6.01417	5.031	-0.257521	1.30268	0.192683	0.675695	no	no	no	no	no
ADAM18	ADAM18	ADAM18	chr8:39442086-39587583	UNC	miR378	NOTEST	0	0	0	0	1	1	no	no	no	no	no
ADAM19	ADAM19	ADAM19	chr5:156904311-157002783	UNC	miR378	OK	9.78259	17.2882	0.8215	-6.3891	1.66868e-10	6.07296e-08	yes	no	no	no	no
ADAM2	ADAM2	ADAM2	chr8:39601254-39695779	UNC	miR378	NOTEST	0	0	0	0	1	1	no	no	no	no	no
ADAM20	ADAM20	ADAM20	chr14:70989077-71001732	UNC	miR378	NOTEST	0.00978204	0.0690811	2.82008	-1.09896	0.271785	1	no	no	no	no	no
ADAM21	ADAM21	ADAM21	chr14:70918873-70926622	UNC	miR378	NOTEST	0.107314	0.0931097	-0.20484	0.133266	0.893983	1	no	no	no	no	no
ADAM21P1	ADAM21P1	ADAM21P1	chr14:70712469-70714518	UNC	miR378	NOTEST	0.023643	0.00908098	-1.38049	0.255514	0.798326	1	no	no	no	no	no
ADAM22	ADAM22	ADAM22	chr7:87563565-87832204	UNC	miR378	NOTEST	0.058671	0.0410629	-0.514811	0.248657	0.803626	1	no	no	no	no	no
ADAM23	ADAM23	ADAM23	chr2:207308367-207482679	UNC	miR378	OK	3.74807	2.9212	-0.359586	1.39598	0.162721	0.629514	no	no	no	no	no
ADAM28	ADAM28	ADAM28	chr8:24151579-24212726	UNC	miR378	NOTEST	0	0	0	0	1	1	no	no	no	no	no
ADAM29	ADAM29	ADAM29	chr4:175839508-175899331	UNC	miR378	NOTEST	0	0	0	0	1	1	no	no	no	no	no
ADAM30	ADAM30	ADAM30	chr1:120436155-120439147	UNC	miR378	NOTEST	0	0	0	0	1	1	no	no	no	no	no
ADAM32	ADAM32	ADAM32	chr8:38965049-39142436	UNC	miR378	NOTEST	0.126144	0.121313	-0.0563308	0.0409506	0.967335	1	no	no	no	no	no
ADAM33	ADAM33	ADAM33	chr20:3648619-3662738	UNC	miR378	NOTEST	0.237507	0.349168	0.55595	-0.637124	0.524044	1	no	no	no	no	no
ADAM3A	ADAM3A	ADAM3A	chr8:39308563-39380470	UNC	miR378	NOTEST	0	0	0	0	1	1	no	no	no	no	no
ADAM5P	ADAM5P	ADAM5P	chr8:39172181-39260375	UNC	miR378	NOTEST	0	0	0	0	1	1	no	no	no	no	no
ADAM6	ADAM6	ADAM6	chr14:106435818-106438358	UNC	miR378	NOTEST	0	0	0	0	1	1	no	no	no	no	no
ADAM7	ADAM7	ADAM7	chr8:24298508-24367077	UNC	miR378	NOTEST	0	0	0	0	1	1	no	no	no	no	no
ADAM8	ADAM8	ADAM8	chr10:135075919-135090407	UNC	miR378	NOTEST	0.123989	0.127623	0.0416738	-0.0264279	0.978916	1	no	no	no	no	no
ADAM9	ADAM9	ADAM9	chr8:38854504-38962779	UNC	miR378	OK	20.7655	18.6692	-0.153529	0.922285	0.35638	0.821264	no	no	no	no	no
ADAMDEC1	ADAMDEC1	ADAMDEC1	chr8:24241797-24263526	UNC	miR378	NOTEST	0	0	0	0	1	1	no	no	no	no	no
ADAMTS1	ADAMTS1	ADAMTS1	chr21:28208605-28217728	UNC	miR378	OK	17.5922	33.9894	0.950146	-7.55159	4.30767e-14	3.34447e-11	yes	no	no	no	no
ADAMTS10	ADAMTS10	ADAMTS10	chr19:8645125-8675588	UNC	miR378	OK	0.500219	0.676345	0.435199	-0.970253	0.331921	0.807969	no	no	no	no	no
ADAMTS12	ADAMTS12	ADAMTS12	chr5:33527286-33892124	UNC	miR378	OK	1.01731	1.22351	0.266271	-0.890583	0.373153	0.82938	no	no	no	no	no
ADAMTS13	ADAMTS13	ADAMTS13	chr9:136243283-136324508	UNC	miR378	NOTEST	0.0497146	0.0509676	0.0359126	-0.0122797	0.990202	1	no	no	no	no	no
ADAMTS14	ADAMTS14	ADAMTS14	chr10:72432558-72522195	UNC	miR378	NOTEST	0.39101	0.169571	-1.20532	1.44278	0.149081	1	no	no	no	no	no
ADAMTS15	ADAMTS15	ADAMTS15	chr11:130318868-130346539	UNC	miR378	OK	0.575811	0.533633	-0.109747	0.263727	0.79199	0.967512	no	no	no	no	no
ADAMTS16	ADAMTS16	ADAMTS16	chr5:5140442-5320412	UNC	miR378	NOTEST	0	0	0	0	1	1	no	no	no	no	no
ADAMTS17	ADAMTS17	ADAMTS17	chr15:100511642-100882183	UNC	miR378	NOTEST	0.0123214	0.014852	0.269486	-0.108572	0.913542	1	no	no	no	no	no
ADAMTS18	ADAMTS18	ADAMTS18	chr16:77316024-77469011	UNC	miR378	NOTEST	0	0	0	0	1	1	no	no	no	no	no
ADAMTS19	ADAMTS19	ADAMTS19	chr5:128796102-129074376	UNC	miR378	NOTEST	0.00761604	0	-1.79769e+308	-1.79769e+308	0.191308	1	no	no	no	no	no
ADAMTS2	ADAMTS2	ADAMTS2	chr5:178537851-178772431	UNC	miR378	OK	6.34606	6.7685	0.0929745	-0.336027	0.736851	0.95713	no	no	no	no	no
ADAMTS20	ADAMTS20	ADAMTS20	chr12:43748011-43945724	UNC	miR378	NOTEST	0	0	0	0	1	1	no	no	no	no	no
ADAMTS3	ADAMTS3	ADAMTS3	chr4:73146685-73434516	UNC	miR378	NOTEST	0.347789	0.363861	0.0651733	-0.122021	0.902883	1	no	no	no	no	no
ADAMTS4	ADAMTS4	ADAMTS4	chr1:161159537-161168845	UNC	miR378	NOTEST	0.115759	0.0988979	-0.227118	0.202388	0.839614	1	no	no	no	no	no
ADAMTS5	ADAMTS5	ADAMTS5	chr21:28290230-28339439	UNC	miR378	NOTEST	0.276566	0.631746	1.19172	-3.28666	0.00101383	1	no	no	no	no	no
ADAMTS6	ADAMTS6	ADAMTS6	chr5:64444562-64777704	UNC	miR378	OK	0.64549	0.994017	0.622875	-2.02592	0.0427732	0.323715	no	no	no	no	no
ADAMTS7	ADAMTS7	ADAMTS7	chr15:79051544-79103773	UNC	miR378	OK	1.53277	1.61539	0.0757434	-0.299341	0.76468	0.961877	no	no	no	no	no
ADAMTS8	ADAMTS8	ADAMTS8	chr11:130274817-130298539	UNC	miR378	NOTEST	0	0	0	0	1	1	no	no	no	no	no
ADAMTS9	ADAMTS9	ADAMTS9	chr3:64501330-64997143	UNC	miR378	NOTEST	0.00523462	0.00471692	-0.15024	0.0158201	0.987378	1	no	no	no	no	no
ADAMTS9-AS2	ADAMTS9-AS2	ADAMTS9-AS2	chr3:64501330-64997143	UNC	miR378	NOTEST	0.00614462	0	-1.79769e+308	-1.79769e+308	0.399046	1	no	no	no	no	no
ADAMTSL1	ADAMTSL1	ADAMTSL1	chr9:18474078-18910947	UNC	miR378	OK	1.47711	3.25233	1.1387	-2.7171	0.00658575	0.104635	no	no	no	no	no
ADAMTSL2	ADAMTSL2	ADAMTSL2	chr9:136397285-136440641	UNC	miR378	NOTEST	0.0352492	0.0254483	-0.470024	0.142136	0.886973	1	no	no	no	no	no
ADAMTSL3	ADAMTSL3	ADAMTSL3	chr15:84322837-84708593	UNC	miR378	NOTEST	0.0188151	0.0407563	1.11513	-0.736479	0.461439	1	no	no	no	no	no
ADAMTSL4	ADAMTSL4	ADAMTSL4	chr1:150521897-150533412	UNC	miR378	OK	0.543691	1.04438	0.941786	-1.68576	0.0918415	0.491538	no	no	no	no	no
ADAMTSL5	ADAMTSL5	ADAMTSL5	chr19:1505016-1513188	UNC	miR378	OK	1.29569	2.0873	0.687913	-2.10786	0.0350435	0.28746	no	no	no	no	no
ADAP1	ADAP1	ADAP1	chr7:937536-994289	UNC	miR378	NOTEST	0.0884212	0.0316451	-1.48241	0.551563	0.581248	1	no	no	no	no	no
ADAP2	ADAP2	ADAP2	chr17:29248753-29286211	UNC	miR378	NOTEST	0.0584588	0.134167	1.19854	-0.859785	0.389907	1	no	no	no	no	no
ADAR	ADAR	ADAR	chr1:154554533-154600456	UNC	miR378	OK	18.9849	20.5533	0.114516	-0.78727	0.431124	0.85808	no	no	no	no	no
ADARB1	ADARB1	ADARB1	chr21:46494492-46646478	UNC	miR378	OK	5.73402	8.61882	0.587945	-3.05465	0.00225321	0.0492857	yes	no	no	no	no
ADARB2	ADARB2	ADARB2	chr10:1223252-1779670	UNC	miR378	NOTEST	0.020321	0.00260728	-2.96236	0.226593	0.820741	1	no	no	no	no	no
ADARB2-AS1	ADARB2-AS1	ADARB2-AS1	chr10:1223252-1779670	UNC	miR378	NOTEST	0	0	0	0	1	1	no	no	no	no	no
ADAT1	ADAT1	ADAT1	chr16:75632246-75657221	UNC	miR378	OK	1.98817	2.43028	0.28968	-1.03012	0.302955	0.794403	no	no	no	no	yes
ADAT2	ADAT2	ADAT2	chr6:143743968-143771841	UNC	miR378	NOTEST	0.440222	0.619353	0.49253	-1.18784	0.234895	1	no	no	no	no	no
ADAT3	ADAT3	ADAT3	chr19:1905372-1926012	UNC	miR378	OK	0.869342	1.53123	0.816697	-1.3797	0.16768	0.636699	no	no	no	no	no
ADC	ADC	ADC	chr1:33546713-33585995	UNC	miR378	OK	0.572821	0.701179	0.291698	-0.464794	0.642079	0.935682	no	no	no	no	no
ADCK1	ADCK1	ADCK1	chr14:78266425-78400297	UNC	miR378	OK	1.11643	1.15923	0.0542687	-0.0688934	0.945074	0.987405	no	no	no	no	no
ADCK2	ADCK2	ADCK2	chr7:140372952-140394908	UNC	miR378	OK	3.62422	1.97833	-0.873387	2.5566	0.0105702	0.141009	no	no	no	no	no
ADCK3	ADCK3	ADCK3	chr1:227127937-227175246	UNC	miR378	NOTEST	0.356066	0.390663	0.13378	-0.191499	0.848135	1	no	no	no	no	no
ADCK4	ADCK4	ADCK4	chr19:41197433-41222790	UNC	miR378	OK	0.942941	0.740329	-0.349	0.534993	0.592655	0.919539	no	no	no	no	no
ADCK5	ADCK5	ADCK5	chr8:145597730-145634733	UNC	miR378	OK	1.42381	1.68563	0.243532	-0.497535	0.618812	0.927795	no	no	no	no	no
ADCY1	ADCY1	ADCY1	chr7:45614124-45762714	UNC	miR378	NOTEST	0.0356994	0.0280486	-0.347972	0.283168	0.777048	1	no	no	no	no	no
ADCY10	ADCY10	ADCY10	chr1:167778624-167883453	UNC	miR378	NOTEST	0.0390434	0.00703987	-2.47146	0.195786	0.844778	1	no	no	no	no	no
ADCY2	ADCY2	ADCY2	chr5:7396342-7830194	UNC	miR378	NOTEST	0.0169027	0.0132156	-0.355009	0.138847	0.889571	1	no	no	no	no	yes
ADCY3	ADCY3	ADCY3	chr2:25013135-25142055	UNC	miR378	OK	5.64995	5.86058	0.0528068	-0.262309	0.793083	0.967744	no	no	no	no	no
ADCY4	ADCY4	ADCY4	chr14:24787554-24804277	UNC	miR378	NOTEST	0	0	0	0	1	1	no	no	no	no	no
ADCY5	ADCY5	ADCY5	chr3:123001142-123167392	UNC	miR378	NOTEST	0.00875864	0.0383277	2.12961	-0.654233	0.512962	1	no	no	no	no	no
ADCY6	ADCY6	ADCY6	chr12:49159974-49182820	UNC	miR378	OK	5.05568	2.77986	-0.862893	2.90868	0.0036296	0.0694094	no	no	no	no	no
ADCY7	ADCY7	ADCY7	chr16:50321822-50352043	UNC	miR378	OK	1.97155	1.72192	-0.195312	0.827062	0.408202	0.846787	no	no	no	no	no
ADCY8	ADCY8	ADCY8	chr8:131792546-132052835	UNC	miR378	NOTEST	0.00941634	0.0552562	2.5529	-1.17304	0.24078	1	no	no	no	no	no
ADCY9	ADCY9	ADCY9	chr16:4012649-4166186	UNC	miR378	OK	2.06291	1.74644	-0.240258	1.13818	0.255044	0.751877	no	no	no	no	no
ADCYAP1	ADCYAP1	ADCYAP1	chr18:904943-912173	UNC	miR378	NOTEST	0	0	0	0	1	1	no	no	no	no	no
ADCYAP1R1	ADCYAP1R1	ADCYAP1R1	chr7:31092075-31151093	UNC	miR378	NOTEST	0	0.00583565	1.79769e+308	1.79769e+308	0.46607	1	no	no	no	no	no
ADD1	ADD1	ADD1	chr4:2845583-2931802	UNC	miR378	OK	4.41259	4.41948	0.00225096	-0.00823316	0.993431	0.997771	no	no	no	no	no
ADD2	ADD2	ADD2	chr2:70889215-70995375	UNC	miR378	NOTEST	0	0	0	0	1	1	no	no	no	no	no
ADD3	ADD3	ADD3	chr10:111705316-111895323	UNC	miR378	OK	14.1793	7.78549	-0.864923	3.96103	7.46259e-05	0.00354732	yes	no	no	no	no
ADGB	ADGB	ADGB	chr6:146920135-147136597	UNC	miR378	NOTEST	0	0	0	0	1	1	no	no	no	no	no
ADH1A	ADH1A	ADH1A	chr4:100010007-100222513	UNC	miR378	NOTEST	0.186401	0.0129236	-3.85033	0.206742	0.836212	1	no	no	no	no	no
ADH1B	ADH1B	ADH1B	chr4:100227526-100242572	UNC	miR378	NOTEST	0.38579	0.0734185	-2.3936	1.40566	0.159826	1	no	no	no	no	no
ADH1C	ADH1C	ADH1C	chr4:100257648-100273917	UNC	miR378	NOTEST	0.0762274	0	-1.79769e+308	-1.79769e+308	0.0832898	1	no	no	no	no	no
ADH4	ADH4	ADH4	chr4:100010007-100222513	UNC	miR378	NOTEST	0.0442636	0.134349	1.60179	-0.671201	0.502093	1	no	no	no	no	no
ADH5	ADH5	ADH5	chr4:99992129-100009931	UNC	miR378	OK	40.4135	29.8799	-0.435664	3.21888	0.00128692	0.0323005	yes	no	no	no	no
ADH6	ADH6	ADH6	chr4:100010007-100222513	UNC	miR378	NOTEST	0.0644727	0.0749553	0.217341	-0.0470611	0.962464	1	no	no	no	no	no
ADH7	ADH7	ADH7	chr4:100333417-100356667	UNC	miR378	NOTEST	0	0	0	0	1	1	no	no	no	no	no
ADHFE1	ADHFE1	ADHFE1	chr8:67344717-67381044	UNC	miR378	NOTEST	0.152554	0.145324	-0.0700459	0.0470125	0.962503	1	no	no	no	no	no
ADI1	ADI1	ADI1	chr2:3501689-3523350	UNC	miR378	OK	23.4351	25.1949	0.104459	-0.677194	0.498283	0.888744	no	no	no	no	no
ADIG	ADIG	ADIG	chr20:37209837-37217104	UNC	miR378	NOTEST	0	0	0	0	1	1	no	no	no	no	no
ADIPOQ	ADIPOQ	ADIPOQ	chr3:186560462-186576252	UNC	miR378	NOTEST	0.0824134	0.0294142	-1.48636	0.414452	0.678543	1	no	no	no	no	no
ADIPOR1	ADIPOR1	ADIPOR1	chr1:202909959-202927700	UNC	miR378	OK	20.4054	22.2347	0.12386	-0.875174	0.381479	0.834824	no	no	no	no	no
ADIPOR2	ADIPOR2	ADIPOR2	chr12:1800246-1897845	UNC	miR378	OK	2.74132	3.70522	0.434685	-1.96868	0.0489902	0.351033	no	no	no	no	no
ADK	ADK	ADK	chr10:75910942-76469061	UNC	miR378	OK	7.72886	8.94869	0.21142	-0.69921	0.484421	0.885229	no	no	no	no	no
ADM	ADM	ADM	chr11:10326641-10328923	UNC	miR378	OK	44.5194	69.2602	0.637593	-4.88383	1.04046e-06	0.000108189	yes	no	no	no	no
ADM2	ADM2	ADM2	chr22:50919984-50924866	UNC	miR378	OK	1.10361	0.89375	-0.304288	0.520494	0.602719	0.921829	no	no	no	no	no
ADNP	ADNP	ADNP	chr20:49506882-49547527	UNC	miR378	OK	3.82889	3.65047	-0.068846	0.204264	0.838147	0.975401	no	no	no	no	no
ADNP2	ADNP2	ADNP2	chr18:77866914-77898228	UNC	miR378	OK	4.09433	3.32471	-0.300399	1.52435	0.127422	0.565649	no	no	no	no	no
ADO	ADO	ADO	chr10:64564515-64568239	UNC	miR378	OK	3.4407	3.98162	0.210655	-0.945827	0.344237	0.814668	no	no	no	no	no
ADORA1	ADORA1	ADORA1	chr1:203096835-203136533	UNC	miR378	OK	0.679488	0.978932	0.526761	-0.881395	0.378104	0.832244	no	no	no	no	no
ADORA2A	ADORA2A	ADORA2A	chr22:24823529-24890783	UNC	miR378	NOTEST	0.0262799	0	-1.79769e+308	-1.79769e+308	0.183849	1	no	no	no	no	no
ADORA2B	ADORA2B	ADORA2B	chr17:15848230-15879210	UNC	miR378	OK	4.15859	4.99317	0.263862	-0.968469	0.33281	0.808483	no	no	no	no	no
ADORA3	ADORA3	ADORA3	chr1:112025969-112106597	UNC	miR378	NOTEST	0	0	0	0	1	1	no	no	no	no	no
ADPGK	ADPGK	ADPGK	chr15:73043707-73090540	UNC	miR378	OK	12.358	11.9588	-0.0473706	0.226545	0.820777	0.970701	no	no	no	no	no
ADPRH	ADPRH	ADPRH	chr3:119298522-119308792	UNC	miR378	NOTEST	0	0	0	0	1	1	no	no	no	no	no
ADPRHL1	ADPRHL1	ADPRHL1	chr13:114076259-114107839	UNC	miR378	NOTEST	0.0879052	0.167833	0.933003	-0.464565	0.642243	1	no	no	no	no	no
ADPRHL2	ADPRHL2	ADPRHL2	chr1:36554452-36559533	UNC	miR378	OK	10.7832	11.5575	0.100048	-0.526411	0.598602	0.920355	no	no	no	no	no
ADRA1A	ADRA1A	ADRA1A	chr8:26605666-26722922	UNC	miR378	NOTEST	0.088736	0.053215	-0.737686	0.252423	0.800714	1	no	no	no	no	no
ADRA1B	ADRA1B	ADRA1B	chr5:159343739-159400017	UNC	miR378	NOTEST	0.216172	0.1845	-0.228558	0.1962	0.844453	1	no	no	no	no	no
ADRA1D	ADRA1D	ADRA1D	chr20:4201277-4229659	UNC	miR378	NOTEST	0.0151071	0.013613	-0.15024	0.0373775	0.970184	1	no	no	no	no	no
ADRA2A	ADRA2A	ADRA2A	chr10:112836789-112840662	UNC	miR378	NOTEST	0	0	0	0	1	1	no	no	no	no	no
ADRA2B	ADRA2B	ADRA2B	chr2:96778622-96781888	UNC	miR378	NOTEST	0	0	0	0	1	1	no	no	no	no	no
ADRA2C	ADRA2C	ADRA2C	chr4:3768295-3770253	UNC	miR378	NOTEST	0.0212002	0	-1.79769e+308	-1.79769e+308	0.191308	1	no	no	no	no	no
ADRB1	ADRB1	ADRB1	chr10:115803805-115806667	UNC	miR378	NOTEST	0	0	0	0	1	1	no	no	no	no	no
ADRB2	ADRB2	ADRB2	chr5:148206155-148208197	UNC	miR378	NOTEST	0.438701	0.974944	1.15208	-1.84781	0.0646298	1	no	no	no	no	no
ADRB3	ADRB3	ADRB3	chr8:37820513-37824184	UNC	miR378	NOTEST	0.00172315	0	-1.79769e+308	-1.79769e+308	0.400176	1	no	no	no	no	no
ADRBK1	ADRBK1	ADRBK1	chr11:67033904-67054029	UNC	miR378	OK	6.49544	6.44808	-0.0105566	0.0599219	0.952218	0.989393	no	no	no	no	no
ADRBK2	ADRBK2	ADRBK2	chr22:25960860-26125258	UNC	miR378	NOTEST	0.0511561	0.0327238	-0.644565	0.449425	0.653125	1	no	no	no	no	no
ADRM1	ADRM1	ADRM1	chr20:60878026-60883918	UNC	miR378	OK	34.0537	36.5798	0.103235	-0.632596	0.526998	0.899551	no	no	no	no	no
ADSL	ADSL	ADSL	chr22:40742503-40762575	UNC	miR378	OK	27.8832	28.0584	0.00903419	-0.0563513	0.955062	0.989751	no	no	no	no	no
ADSS	ADSS	ADSS	chr1:244571793-244615436	UNC	miR378	OK	11.7729	12.0968	0.0391479	-0.23715	0.81254	0.969807	no	no	no	no	no
ADSSL1	ADSSL1	ADSSL1	chr14:105190533-105213647	UNC	miR378	NOTEST	0.192551	0.298635	0.633142	-0.473421	0.635913	1	no	no	no	no	no
ADTRP	ADTRP	ADTRP	chr6:11713887-11779280	UNC	miR378	NOTEST	0.173131	0.170969	-0.0181338	0.00835904	0.993331	1	no	no	no	no	no
AEBP1	AEBP1	AEBP1	chr7:44143959-44154159	UNC	miR378	OK	2.675	2.39493	-0.159556	0.711462	0.476798	0.879773	no	no	no	no	no
AEBP2	AEBP2	AEBP2	chr12:19592607-19675173	UNC	miR378	OK	1.02121	0.949681	-0.10477	0.174133	0.861761	0.979071	no	no	no	no	no
AEN	AEN	AEN	chr15:89164526-89175512	UNC	miR378	OK	16.7355	17.8813	0.0955372	-0.683082	0.494555	0.887309	no	no	no	no	no
AES	AES	AES	chr19:3052907-3062964	UNC	miR378	OK	83.8951	77.1561	-0.120807	0.886018	0.375608	0.831249	no	no	no	no	no
AFAP1	AFAP1	AFAP1	chr4:7755816-7941653	UNC	miR378	OK	8.27913	8.81446	0.0903925	-0.625745	0.531482	0.90005	no	no	no	no	no
AFAP1-AS1	AFAP1-AS1	AFAP1-AS1	chr4:7755816-7941653	UNC	miR378	NOTEST	0.295798	0.344992	0.221948	-0.296416	0.766912	1	no	no	no	no	no
AFAP1L1	AFAP1L1	AFAP1L1	chr5:148651400-148721367	UNC	miR378	OK	1.7159	1.81458	0.0806734	-0.18864	0.850375	0.976939	no	no	no	no	no
AFAP1L2	AFAP1L2	AFAP1L2	chr10:116054582-116164515	UNC	miR378	NOTEST	0.00989249	0.00890675	-0.151435	0.0112828	0.990998	1	no	no	no	no	no
AFF1	AFF1	AFF1	chr4:87856153-88062206	UNC	miR378	OK	2.3701	2.94501	0.313327	-1.66154	0.0966051	0.502797	no	no	no	no	no
AFF2	AFF2	AFF2	chrX:147582138-148082193	UNC	miR378	OK	1.22115	1.40897	0.206405	-0.986905	0.323689	0.804285	no	no	no	no	no
AFF3	AFF3	AFF3	chr2:100163715-100759037	UNC	miR378	OK	2.47976	2.8689	0.210297	-1.21316	0.225069	0.720691	no	no	no	no	no
AFF4	AFF4	AFF4	chr5:132211070-132299354	UNC	miR378	OK	11.9554	11.3037	-0.0808639	0.622608	0.533542	0.900872	no	no	no	no	no
AFG3L1P	AFG3L1P	AFG3L1P	chr16:90036182-90067195	UNC	miR378	OK	0.814097	0.674137	-0.272159	0.552643	0.580508	0.914212	no	no	no	no	no
AFG3L2	AFG3L2	AFG3L2	chr18:12328942-12377275	UNC	miR378	OK	3.9052	4.10667	0.0725743	-0.325118	0.745092	0.95787	no	no	no	no	no
AFM	AFM	AFM	chr4:74347461-74369718	UNC	miR378	NOTEST	0	0	0	0	1	1	no	no	no	no	no
AFMID	AFMID	AFMID	chr17:76183397-76203782	UNC	miR378	OK	3.33598	3.70062	0.149656	-0.343616	0.731135	0.955799	no	no	no	no	no
AFP	AFP	AFP	chr4:74301932-74321492	UNC	miR378	NOTEST	0.0599227	0.268724	2.16495	-1.59252	0.111268	1	no	no	no	no	no
AFTPH	AFTPH	AFTPH	chr2:64751438-64820138	UNC	miR378	OK	2.08105	2.39684	0.203825	-0.652325	0.514191	0.896406	no	no	no	no	no
AGA	AGA	AGA	chr4:178351928-178363657	UNC	miR378	OK	5.38814	7.09374	0.396758	-1.54409	0.122566	0.557677	no	no	no	no	no
AGAP1	AGAP1	AGAP1	chr2:236402732-237040444	UNC	miR378	OK	1.49539	1.33672	-0.16183	0.39691	0.691434	0.947414	no	no	no	no	no
AGAP11	AGAP11	AGAP11	chr10:88728187-88769960	UNC	miR378	NOTEST	0.0919566	0.198969	1.11352	-1.02148	0.307025	1	no	no	no	no	no
AGAP2	AGAP2	AGAP2	chr12:58118075-58135944	UNC	miR378	OK	0.622965	0.339646	-0.875118	1.58421	0.113146	0.54004	no	no	no	no	no
AGAP3	AGAP3	AGAP3	chr7:150783825-150841523	UNC	miR378	OK	4.51891	5.50877	0.285753	-0.939601	0.347422	0.816529	no	no	no	no	no
AGAP4	AGAP4	AGAP4	chr10:46321049-46342921	UNC	miR378	NOTEST	0.203922	0.292926	0.522517	-0.56782	0.570157	1	no	no	no	no	no
AGAP5	AGAP5	AGAP5	chr10:75434032-75457554	UNC	miR378	NOTEST	0.183405	0.3439	0.906958	-1.02393	0.305869	1	no	no	no	no	no
AGAP6	AGAP6	AGAP6	chr10:51748077-51770259	UNC	miR378	NOTEST	0.359836	0.672108	0.901354	-1.52122	0.128205	1	no	no	no	no	no
AGAP7	AGAP7	AGAP7	chr10:51464161-51486327	UNC	miR378	NOTEST	0.140121	0.242476	0.791175	-0.763948	0.444898	1	no	no	no	no	no
AGAP8	AGAP8	AGAP8	chr10:51026324-51371331	UNC	miR378	NOTEST	0.198899	0.261218	0.393218	-0.399636	0.689424	1	no	no	no	no	no
AGAP9	AGAP9	AGAP9	chr10:48215723-48237508	UNC	miR378	NOTEST	0.206965	0.252083	0.284508	-0.291819	0.770425	1	no	no	no	no	no
AGBL1	AGBL1	AGBL1	chr15:86685241-87572283	UNC	miR378	NOTEST	0	0	0	0	1	1	no	no	no	no	no
AGBL2	AGBL2	AGBL2	chr11:47681142-47736928	UNC	miR378	NOTEST	0.0435764	0.00989099	-2.13936	0.569585	0.568959	1	no	no	no	no	no
AGBL3	AGBL3	AGBL3	chr7:134671258-134820530	UNC	miR378	NOTEST	0.0145347	0.0436418	1.58621	-0.699504	0.484237	1	no	no	no	no	no
AGBL4	AGBL4	AGBL4	chr1:48998526-50489626	UNC	miR378	NOTEST	0	0	0	0	1	1	no	no	no	no	no
AGBL5	AGBL5	AGBL5	chr2:27274490-27294567	UNC	miR378	OK	8.22034	7.05199	-0.221166	0.893462	0.37161	0.828886	no	no	no	no	no
AGER	AGER	AGER	chr6_ssto_hap7:3496472-3499827	UNC	miR378	NOTEST	0.394893	0.280801	-0.491915	0.230753	0.817507	1	no	no	no	no	no
AGFG1	AGFG1	AGFG1	chr2:228336887-228425938	UNC	miR378	OK	3.41481	3.83435	0.16718	-0.659212	0.50976	0.894189	no	no	no	no	no
AGFG2	AGFG2	AGFG2	chr7:100136833-100165843	UNC	miR378	OK	1.20697	2.57817	1.09496	-4.4999	6.79843e-06	0.000491767	yes	no	no	no	no
AGGF1	AGGF1	AGGF1	chr5:76326209-76361058	UNC	miR378	OK	0.739694	0.771045	0.059885	-0.141478	0.887492	0.98117	no	no	no	no	no
AGK	AGK	AGK	chr7:141251077-141354209	UNC	miR378	OK	3.42153	4.21929	0.302361	-1.28691	0.198125	0.683462	no	no	no	no	no
AGL	AGL	AGL	chr1:100315639-100389579	UNC	miR378	OK	0.557158	0.563667	0.016757	-0.0411485	0.967178	0.992114	no	no	no	no	no
AGMAT	AGMAT	AGMAT	chr1:15853351-15911605	UNC	miR378	NOTEST	0.402606	0.27983	-0.52482	0.625521	0.531629	1	no	no	no	no	no
AGMO	AGMO	AGMO	chr7:15239942-15601640	UNC	miR378	NOTEST	0.046274	0.0325054	-0.509525	0.191442	0.848179	1	no	no	no	no	no
AGPAT1	AGPAT1	AGPAT1	chr6_ssto_hap7:3468303-3493616	UNC	miR378	OK	25.4501	27.3168	0.102116	-0.558548	0.57647	0.912539	no	no	no	no	no
AGPAT2	AGPAT2	AGPAT2	chr9:139567594-139581911	UNC	miR378	OK	8.43233	8.24412	-0.032565	0.13865	0.889727	0.98117	no	no	no	no	no
AGPAT3	AGPAT3	AGPAT3	chr21:45285115-45407475	UNC	miR378	OK	5.36319	4.21945	-0.346037	2.04884	0.0404775	0.3126	no	no	no	no	no
AGPAT4	AGPAT4	AGPAT4	chr6:161551056-161695107	UNC	miR378	OK	0.48911	0.568842	0.217868	-0.595752	0.551341	0.906653	no	no	no	no	no
AGPAT4-IT1	AGPAT4-IT1	AGPAT4-IT1	chr6:161551056-161695107	UNC	miR378	NOTEST	0.0657734	0.155747	1.24363	-0.58872	0.556049	1	no	no	no	no	no
AGPAT5	AGPAT5	AGPAT5	chr8:6565877-6619021	UNC	miR378	NOTEST	0.29978	0.405118	0.434439	-0.751432	0.452393	1	no	no	no	no	no
AGPAT6	AGPAT6	AGPAT6	chr8:41435706-41482520	UNC	miR378	OK	2.94603	3.27433	0.152427	-0.823673	0.410126	0.847767	no	no	no	no	no
AGPAT9	AGPAT9	AGPAT9	chr4:84457066-84527027	UNC	miR378	OK	2.69312	4.61003	0.775497	-3.08507	0.00203502	0.0453151	yes	no	no	no	no
AGPHD1	AGPHD1	AGPHD1	chr15:78799905-78829715	UNC	miR378	OK	0.536398	0.33634	-0.673384	0.341511	0.732719	0.956213	no	no	no	no	no
AGPS	AGPS	AGPS	chr2:178257470-178408564	UNC	miR378	OK	2.13936	1.90143	-0.170097	0.763643	0.44508	0.867225	no	no	no	no	no
AGR2	AGR2	AGR2	chr7:16832263-16844738	UNC	miR378	NOTEST	0	0	0	0	1	1	no	no	no	no	no
AGR3	AGR3	AGR3	chr7:16899029-16921613	UNC	miR378	NOTEST	0	0	0	0	1	1	no	no	no	no	no
AGRN	AGRN	AGRN	chr1:955502-991499	UNC	miR378	OK	7.42094	12.2924	0.72809	-5.54974	2.86101e-08	5.46218e-06	yes	no	no	no	no
AGRP	AGRP	AGRP	chr16:67516473-67517716	UNC	miR378	NOTEST	0.019741	0	-1.79769e+308	-1.79769e+308	0.306504	1	no	no	no	no	no
AGSK1	AGSK1	AGSK1	chr15:83130032-83182930	UNC	miR378	NOTEST	0.108489	0.236989	1.12727	-0.691031	0.489546	1	no	no	no	no	no
AGT	AGT	AGT	chr1:230838271-230850336	UNC	miR378	NOTEST	0.218936	0.173208	-0.338004	0.302149	0.762539	1	no	no	no	no	no
AGTPBP1	AGTPBP1	AGTPBP1	chr9:88161453-88356944	UNC	miR378	OK	1.48134	0.972494	-0.607142	1.64858	0.0992337	0.507989	no	no	no	no	no
AGTR1	AGTR1	AGTR1	chr3:148415657-148460790	UNC	miR378	NOTEST	0.363727	0.526771	0.534318	-0.57621	0.564473	1	no	no	no	no	no
AGTR2	AGTR2	AGTR2	chrX:115301957-115306225	UNC	miR378	NOTEST	0	0	0	0	1	1	no	no	no	no	no
AGTRAP	AGTRAP	AGTRAP	chr1:11796141-11810828	UNC	miR378	OK	10.8204	13.4417	0.312962	-1.29803	0.194276	0.678627	no	no	no	no	no
AGXT	AGXT	AGXT	chr2:241808161-241818536	UNC	miR378	NOTEST	0	0	0	0	1	1	no	no	no	no	no
AGXT2	AGXT2	AGXT2	chr5:34998205-35048240	UNC	miR378	NOTEST	0	0	0	0	1	1	no	no	no	no	no
AGXT2L1	AGXT2L1	AGXT2L1	chr4:109663201-109684235	UNC	miR378	NOTEST	0	0	0	0	1	1	no	no	no	no	no
AGXT2L2	AGXT2L2	AGXT2L2	chr5:177631507-177659803	UNC	miR378	OK	2.9465	2.81959	-0.0635197	0.182315	0.855335	0.9779	no	no	no	no	no
AHCTF1	AHCTF1	AHCTF1	chr1:247002401-247094726	UNC	miR378	OK	4.60059	3.65115	-0.333469	2.05279	0.0400925	0.311277	no	no	no	no	no
AHCY	AHCY	AHCY	chr20:32868070-32899608	UNC	miR378	OK	25.7876	25.3768	-0.0231672	0.163815	0.869877	0.980316	no	no	no	no	no
AHCYL1	AHCYL1	AHCYL1	chr1:110527386-110566364	UNC	miR378	OK	13.1383	16.1658	0.299164	-1.6875	0.0915071	0.490532	no	no	no	no	no
AHCYL2	AHCYL2	AHCYL2	chr7:128864854-129070052	UNC	miR378	OK	1.24059	1.00803	-0.299492	0.586904	0.557268	0.907736	no	no	no	no	yes
AHDC1	AHDC1	AHDC1	chr1:27860755-27930143	UNC	miR378	OK	0.716445	1.13477	0.663475	-2.32786	0.0199198	0.206172	no	no	no	no	no
AHI1	AHI1	AHI1	chr6:135605109-135818903	UNC	miR378	OK	2.35927	2.9165	0.305893	-0.779116	0.435911	0.861174	no	no	no	no	no
AHNAK	AHNAK	AHNAK	chr11:62201015-62314332	UNC	miR378	OK	36.7724	34.9297	-0.0741659	0.245114	0.806368	0.96874	no	no	no	no	no
AHNAK2	AHNAK2	AHNAK2	chr14:105403590-105444694	UNC	miR378	OK	1.28849	1.36305	0.0811593	-0.493043	0.621982	0.928776	no	no	no	no	no
AHR	AHR	AHR	chr7:17338275-17385775	UNC	miR378	OK	10.7531	12.0467	0.163881	-1.20865	0.226798	0.722642	no	no	no	no	no
AHRR	AHRR	AHRR	chr5:271735-438405	UNC	miR378	OK	5.08406	4.04945	-0.328258	1.52758	0.126617	0.565649	no	no	no	no	no
AHSA1	AHSA1	AHSA1	chr14:77924372-77935815	UNC	miR378	OK	32.5338	31.9047	-0.0281702	0.191011	0.848517	0.976894	no	no	no	no	no
AHSA2	AHSA2	AHSA2	chr2:61404554-61697849	UNC	miR378	OK	1.02426	0.879609	-0.219648	0.290676	0.771299	0.963213	no	no	no	no	no
AHSG	AHSG	AHSG	chr3:186330849-186339107	UNC	miR378	NOTEST	0	0	0	0	1	1	no	no	no	no	no
AHSP	AHSP	AHSP	chr16:31539202-31540124	UNC	miR378	NOTEST	0	0	0	0	1	1	no	no	no	no	no
AICDA	AICDA	AICDA	chr12:8754761-8765442	UNC	miR378	NOTEST	0.0819451	0.063243	-0.373752	0.202853	0.83925	1	no	no	no	no	no
AIDA	AIDA	AIDA	chr1:222841354-222885864	UNC	miR378	OK	24.0932	15.9024	-0.59938	4.05956	4.91646e-05	0.00251128	yes	no	no	no	no
AIF1	AIF1	AIF1	chr6_ssto_hap7:2913800-2915605	UNC	miR378	NOTEST	0	0	0	0	1	1	no	no	no	no	no
AIF1L	AIF1L	AIF1L	chr9:133971862-133998539	UNC	miR378	NOTEST	0.0152715	0	-1.79769e+308	-1.79769e+308	0.303287	1	no	no	no	no	no
AIFM1	AIFM1	AIFM1	chrX:129263337-129299861	UNC	miR378	OK	0.862211	0.834923	-0.046398	0.0589182	0.953017	0.98951	no	no	no	no	no
AIFM2	AIFM2	AIFM2	chr10:71812356-71892690	UNC	miR378	OK	2.59859	1.81565	-0.517242	1.60052	0.109483	0.53429	no	no	no	no	no
AIFM3	AIFM3	AIFM3	chr22:21319417-21335649	UNC	miR378	NOTEST	0	0.0159793	1.79769e+308	1.79769e+308	0.463749	1	no	no	no	no	no
AIG1	AIG1	AIG1	chr6:143382022-143661441	UNC	miR378	OK	3.77634	4.24155	0.167602	-0.49257	0.622317	0.928776	no	no	no	no	no
AIM1	AIM1	AIM1	chr6:106959729-107018334	UNC	miR378	OK	1.72163	1.84879	0.102806	-0.480802	0.630657	0.93282	no	no	no	no	no
AIM1L	AIM1L	AIM1L	chr1:26648349-26680621	UNC	miR378	NOTEST	0	0	0	0	1	1	no	no	no	no	no
AIM2	AIM2	AIM2	chr1:159032274-159046647	UNC	miR378	NOTEST	0	0	0	0	1	1	no	no	no	no	no
AIMP1	AIMP1	AIMP1	chr4:106967232-107270381	UNC	miR378	OK	6.67858	6.41298	-0.0585451	0.234712	0.814432	0.970242	no	no	no	no	no
AIMP2	AIMP2	AIMP2	chr7:6048881-6098860	UNC	miR378	OK	7.70938	10.2603	0.412385	-1.29876	0.194025	0.678156	no	no	no	no	no
AIP	AIP	AIP	chr11:67250504-67258579	UNC	miR378	OK	18.0711	17.0289	-0.0856931	0.477368	0.6331	0.933184	no	no	no	no	no
AIPL1	AIPL1	AIPL1	chr17:6327058-6338519	UNC	miR378	NOTEST	0.0735339	0.055032	-0.418138	0.133336	0.893928	1	no	no	no	no	no
AIRE	AIRE	AIRE	chr21:45705762-45718110	UNC	miR378	NOTEST	0.0331896	0	-1.79769e+308	-1.79769e+308	0.183849	1	no	no	no	no	no
AJAP1	AJAP1	AJAP1	chr1:4715104-4843851	UNC	miR378	NOTEST	0	0	0	0	1	1	no	no	no	no	no
AJUBA	AJUBA	AJUBA	chr14:23440409-23451848	UNC	miR378	OK	9.8045	13.5738	0.46931	-2.79798	0.00514232	0.0888539	no	no	no	no	no
AK1	AK1	AK1	chr9:130628758-130640022	UNC	miR378	OK	4.81465	3.98515	-0.272798	1.08658	0.277222	0.773462	no	no	no	no	no
AK2	AK2	AK2	chr1:33473540-33502512	UNC	miR378	OK	14.9602	12.0449	-0.312699	1.38125	0.167201	0.636141	no	no	no	no	no
AK3	AK3	AK3	chr9:4709556-4742043	UNC	miR378	OK	5.33614	4.2877	-0.315592	1.53447	0.124913	0.563198	no	no	no	no	no
AK4	AK4	AK4	chr1:65613231-65697828	UNC	miR378	OK	4.54558	4.98496	0.133117	-0.68417	0.493868	0.887309	no	no	no	no	no
AK5	AK5	AK5	chr1:77747661-78025654	UNC	miR378	OK	3.00347	1.96026	-0.615588	1.64436	0.100102	0.509969	no	no	no	no	no
AK7	AK7	AK7	chr14:96858447-96955112	UNC	miR378	NOTEST	0.034942	0	-1.79769e+308	-1.79769e+308	0.0910512	1	no	no	no	no	no
AK8	AK8	AK8	chr9:135600964-135754198	UNC	miR378	NOTEST	0.0297668	0.170338	2.51663	-1.44756	0.14774	1	no	no	no	no	no
AKAP1	AKAP1	AKAP1	chr17:55162552-55198710	UNC	miR378	OK	0.753965	0.486707	-0.631445	1.1364	0.25579	0.752827	no	no	no	no	no
AKAP10	AKAP10	AKAP10	chr17:19808749-19881129	UNC	miR378	OK	4.73627	5.30905	0.1647	-0.778475	0.436289	0.861483	no	no	no	no	no
AKAP11	AKAP11	AKAP11	chr13:42846288-42897403	UNC	miR378	OK	2.33558	2.11118	-0.145726	0.766433	0.443418	0.866568	no	no	no	no	no
AKAP12	AKAP12	AKAP12	chr6:151561133-151679694	UNC	miR378	NOTEST	0.306267	0.19409	-0.658061	1.07835	0.280877	1	no	no	no	no	no
AKAP13	AKAP13	AKAP13	chr15:85923870-86292586	UNC	miR378	OK	1.17651	0.781947	-0.589366	2.5244	0.0115897	0.147749	no	no	no	no	yes
AKAP14	AKAP14	AKAP14	chrX:119029935-119054679	UNC	miR378	NOTEST	0	0	0	0	1	1	no	no	no	no	no
AKAP17A	AKAP17A	AKAP17A	chrY:1660485-1711974	UNC	miR378	OK	0.565273	0.486276	-0.217173	0.340696	0.733333	0.956371	no	no	no	no	no
AKAP2	AKAP2	AKAP2	chr9:112403067-112934791	UNC	miR378	OK	6.93595	6.23778	-0.153062	1.02326	0.306183	0.794403	no	no	no	no	no
AKAP3	AKAP3	AKAP3	chr12:4724675-4754343	UNC	miR378	NOTEST	0.0434768	0.0515881	0.246793	-0.125939	0.89978	1	no	no	no	no	no
AKAP4	AKAP4	AKAP4	chrX:49955410-49965664	UNC	miR378	NOTEST	0	0	0	0	1	1	no	no	no	no	no
AKAP5	AKAP5	AKAP5	chr14:64932216-64941221	UNC	miR378	NOTEST	0.21789	0.221217	0.0218605	-0.0323397	0.974201	1	no	no	no	no	no
AKAP6	AKAP6	AKAP6	chr14:32798478-33302268	UNC	miR378	NOTEST	0.0394856	0.0990778	1.32724	-1.59166	0.111462	1	no	no	no	no	no
AKAP7	AKAP7	AKAP7	chr6:131456825-131604675	UNC	miR378	NOTEST	0.448254	0.299539	-0.581575	0.689067	0.490781	1	no	no	no	no	no
AKAP8	AKAP8	AKAP8	chr19:15464331-15490612	UNC	miR378	OK	0.712863	0.660101	-0.110938	0.22704	0.820392	0.970701	no	no	no	no	no
AKAP8L	AKAP8L	AKAP8L	chr19:15490858-15529833	UNC	miR378	OK	5.09301	5.74984	0.175003	-0.778815	0.436089	0.861233	no	no	no	no	no
AKAP9	AKAP9	AKAP9	chr7:91570188-91739987	UNC	miR378	OK	0.676807	0.627192	-0.109837	0.400421	0.688847	0.946579	no	no	no	no	no
AKD1	AKD1	AKD1	chr6:109814058-110012415	UNC	miR378	NOTEST	0.427372	0.316469	-0.433427	0.447344	0.654627	1	no	no	no	no	no
AKIP1	AKIP1	AKIP1	chr11:8932700-8954553	UNC	miR378	OK	3.60868	4.92494	0.448634	-0.966257	0.333915	0.808483	no	no	no	no	no
AKIRIN1	AKIRIN1	AKIRIN1	chr1:39456915-39471737	UNC	miR378	OK	9.09539	8.29887	-0.132221	0.45614	0.648289	0.937769	no	no	no	no	no
AKIRIN2	AKIRIN2	AKIRIN2	chr6:88384577-88411985	UNC	miR378	OK	5.87504	5.02068	-0.226715	0.864931	0.387077	0.838493	no	no	no	no	no
AKIRIN2-AS1	AKIRIN2-AS1	AKIRIN2-AS1	chr6:88384577-88411985	UNC	miR378	OK	1.27158	1.81615	0.514259	-0.406261	0.684551	0.946132	no	no	no	no	no
AKNA	AKNA	AKNA	chr9:117096432-117156685	UNC	miR378	OK	0.618772	0.708957	0.196291	-0.624451	0.532332	0.900341	no	no	no	no	no
AKNAD1	AKNAD1	AKNAD1	chr1:109358524-109399716	UNC	miR378	NOTEST	0.0261355	0	-1.79769e+308	-1.79769e+308	0.0907346	1	no	no	no	no	no
AKR1A1	AKR1A1	AKR1A1	chr1:46016454-46035723	UNC	miR378	OK	20.8	20.3457	-0.0318617	0.153424	0.878064	0.98085	no	no	no	no	no
AKR1B1	AKR1B1	AKR1B1	chr7:134127106-134143888	UNC	miR378	OK	35.5079	29.5384	-0.265547	1.7597	0.0784594	0.451898	no	no	no	no	no
AKR1B10	AKR1B10	AKR1B10	chr7:134212343-134226166	UNC	miR378	OK	0.577713	0.146383	-1.9806	1.38706	0.165425	0.633521	no	no	no	no	no
AKR1B15	AKR1B15	AKR1B15	chr7:134233848-134264592	UNC	miR378	NOTEST	0.071627	0.0117879	-2.6032	0.493591	0.621595	1	no	no	no	no	no
AKR1C1	AKR1C1	AKR1C1	chr10:5005453-5020158	UNC	miR378	OK	18.4738	11.3449	-0.703436	3.41005	0.000649516	0.0190057	yes	yes	yes	yes	no
AKR1C2	AKR1C2	AKR1C2	chr10:5029967-5060225	UNC	miR378	OK	4.50159	3.30367	-0.446364	1.43042	0.152596	0.61329	no	no	no	no	no
AKR1C3	AKR1C3	AKR1C3	chr10:5090957-5149878	UNC	miR378	OK	6.50401	4.50204	-0.530751	1.49682	0.13444	0.577107	no	no	no	no	no
AKR1C4	AKR1C4	AKR1C4	chr10:5238797-5260910	UNC	miR378	OK	0.526421	0.288141	-0.869441	0.679557	0.496785	0.887939	no	no	no	no	no
AKR1CL1	AKR1CL1	AKR1CL1	chr10:5196654-5227150	UNC	miR378	NOTEST	0	0	0	0	1	1	no	no	no	no	no
AKR1D1	AKR1D1	AKR1D1	chr7:137761177-137803050	UNC	miR378	NOTEST	0.0660115	0.210269	1.67145	-1.0106	0.312206	1	no	no	no	no	no
AKR1E2	AKR1E2	AKR1E2	chr10:4868401-4890251	UNC	miR378	NOTEST	0.0679989	0.0717963	0.0783983	-0.0348154	0.972227	1	no	no	no	no	no
AKR7A2	AKR7A2	AKR7A2	chr1:19629201-19638640	UNC	miR378	OK	5.46266	6.41936	0.232826	-1.14831	0.25084	0.747979	no	no	no	no	no
AKR7A2P1	AKR7A2P1	AKR7A2P1	chr1:113454469-113498975	UNC	miR378	NOTEST	0.0427096	0.0373803	-0.192281	0.0249396	0.980103	1	no	no	no	no	no
AKR7A3	AKR7A3	AKR7A3	chr1:19609056-19615280	UNC	miR378	NOTEST	0.239972	0.369274	0.621825	-0.504574	0.613858	1	no	no	no	no	no
AKR7L	AKR7L	AKR7L	chr1:19592475-19600568	UNC	miR378	NOTEST	0.196768	0.181977	-0.112745	0.0927649	0.92609	1	no	no	no	no	no
AKT1	AKT1	AKT1	chr14:105235686-105262080	UNC	miR378	OK	9.91715	9.91869	0.00022436	-0.0012588	0.998996	0.999457	no	no	no	no	no
AKT1S1	AKT1S1	AKT1S1	chr19:50372296-50380644	UNC	miR378	OK	12.709	12.8024	0.0105647	-0.0415353	0.966869	0.992114	no	no	no	no	no
AKT2	AKT2	AKT2	chr19:40736223-40791302	UNC	miR378	OK	7.6615	7.52465	-0.0260017	0.139201	0.889292	0.98117	no	no	no	no	no
AKT3	AKT3	AKT3	chr1:243419306-244006886	UNC	miR378	OK	10.2134	12.0423	0.237651	-0.872114	0.383146	0.835446	no	no	no	no	no
AKTIP	AKTIP	AKTIP	chr16:53468350-53537170	UNC	miR378	OK	4.45549	4.66809	0.0672474	-0.231051	0.817275	0.970701	no	no	no	no	no
ALAD	ALAD	ALAD	chr9:116148591-116163618	UNC	miR378	OK	1.05915	1.02298	-0.050132	0.122081	0.902835	0.981209	no	no	no	no	no
ALAS1	ALAS1	ALAS1	chr3:52232098-52248343	UNC	miR378	OK	1.48551	1.91776	0.368461	-0.841193	0.40024	0.842131	no	no	no	no	no
ALAS2	ALAS2	ALAS2	chrX:55035487-55057497	UNC	miR378	NOTEST	0	0	0	0	1	1	no	no	no	no	no
ALB	ALB	ALB	chr4:74269971-74287129	UNC	miR378	NOTEST	0	0	0	0	1	1	no	no	no	no	no
ALCAM	ALCAM	ALCAM	chr3:105085556-105295757	UNC	miR378	OK	49.1171	64.104	0.384187	-2.57623	0.00998837	0.135735	no	no	no	no	no
ALDH16A1	ALDH16A1	ALDH16A1	chr19:49956472-49974305	UNC	miR378	OK	3.75966	3.73269	-0.0103874	0.0275054	0.978057	0.994452	no	no	no	no	no
ALDH18A1	ALDH18A1	ALDH18A1	chr10:97365685-97416567	UNC	miR378	OK	14.939	15.0235	0.00813277	-0.0531077	0.957646	0.990324	no	yes	yes	no	no
ALDH1A1	ALDH1A1	ALDH1A1	chr9:75515577-75568233	UNC	miR378	NOTEST	0	0	0	0	1	1	no	no	no	no	no
ALDH1A2	ALDH1A2	ALDH1A2	chr15:58245621-58358121	UNC	miR378	NOTEST	0	0	0	0	1	1	no	no	no	no	yes
ALDH1A3	ALDH1A3	ALDH1A3	chr15:101420008-101456830	UNC	miR378	NOTEST	0.219118	0.266019	0.279817	-0.342489	0.731983	1	no	no	no	no	no
ALDH1B1	ALDH1B1	ALDH1B1	chr9:38392660-38398662	UNC	miR378	OK	3.3549	3.64823	0.120927	-0.508169	0.611335	0.925774	no	no	no	no	no
ALDH1L1	ALDH1L1	ALDH1L1	chr3:125822407-125899485	UNC	miR378	NOTEST	0	0	0	0	1	1	no	no	no	no	no
ALDH1L2	ALDH1L2	ALDH1L2	chr12:105413561-105478341	UNC	miR378	OK	5.66587	5.8123	0.0368105	-0.245415	0.806135	0.96874	no	no	no	no	no
ALDH2	ALDH2	ALDH2	chr12:112204690-112247789	UNC	miR378	OK	8.98916	8.77677	-0.0344964	0.166724	0.867587	0.979275	no	no	no	no	no
ALDH3A1	ALDH3A1	ALDH3A1	chr17:19641297-19651746	UNC	miR378	NOTEST	0	0	0	0	1	1	no	no	no	no	no
ALDH3A2	ALDH3A2	ALDH3A2	chr17:19552063-19580908	UNC	miR378	OK	0.681996	0.687437	0.0114642	-0.0221851	0.9823	0.995388	no	no	no	no	no
ALDH3B1	ALDH3B1	ALDH3B1	chr11:67776047-67796743	UNC	miR378	OK	4.24658	4.70911	0.149154	-0.50017	0.616956	0.927795	no	no	no	no	no
ALDH3B2	ALDH3B2	ALDH3B2	chr11:67429632-67448685	UNC	miR378	NOTEST	0.0867894	0.129137	0.573306	-0.317779	0.750653	1	no	no	no	no	no
ALDH4A1	ALDH4A1	ALDH4A1	chr1:19197923-19229293	UNC	miR378	OK	1.75355	1.41552	-0.308944	0.656888	0.511253	0.894659	no	no	no	no	no
ALDH5A1	ALDH5A1	ALDH5A1	chr6:24495196-24537435	UNC	miR378	NOTEST	0.0925853	0.0704218	-0.394761	0.237245	0.812467	1	no	no	no	no	no
ALDH6A1	ALDH6A1	ALDH6A1	chr14:74486058-74551196	UNC	miR378	OK	2.98894	2.11757	-0.497226	1.39818	0.162059	0.628892	no	no	no	no	no
ALDH7A1	ALDH7A1	ALDH7A1	chr5:125877532-125931082	UNC	miR378	OK	2.01796	1.92751	-0.0661579	0.25653	0.797542	0.96796	no	no	no	no	no
ALDH8A1	ALDH8A1	ALDH8A1	chr6:135238527-135271260	UNC	miR378	NOTEST	0.19563	0.192361	-0.0243129	0.013975	0.98885	1	no	no	no	no	no
ALDH9A1	ALDH9A1	ALDH9A1	chr1:165631448-165667900	UNC	miR378	OK	7.77826	8.57222	0.140222	-0.744457	0.4566	0.87202	no	no	no	no	no
ALDOA	ALDOA	ALDOA	chr16:30064410-30081741	UNC	miR378	OK	296.455	333.075	0.168035	-1.19564	0.231836	0.727949	no	no	no	no	no
ALDOB	ALDOB	ALDOB	chr9:104182841-104198062	UNC	miR378	NOTEST	0.00548337	0	-1.79769e+308	-1.79769e+308	0.306504	1	no	no	no	no	no
ALDOC	ALDOC	ALDOC	chr17:26900132-26903951	UNC	miR378	OK	2.87744	3.09922	0.107118	-0.313984	0.753533	0.960662	no	no	no	no	no
ALG1	ALG1	ALG1	chr16:5121809-5147789	UNC	miR378	OK	4.47469	5.46208	0.287664	-1.47162	0.141123	0.589945	no	no	no	no	no
ALG10	ALG10	ALG10	chr12:34175215-34181236	UNC	miR378	OK	1.01519	0.765923	-0.406478	0.791839	0.428455	0.856762	no	no	no	no	no
ALG10B	ALG10B	ALG10B	chr12:38710556-38723528	UNC	miR378	NOTEST	0.341914	0.197428	-0.792304	1.38418	0.166302	1	no	no	no	no	no
ALG11	ALG11	ALG11	chr13:52586522-52607736	UNC	miR378	NOTEST	0.421181	0.538886	0.35554	-0.37933	0.704443	1	no	no	no	no	no
ALG12	ALG12	ALG12	chr22:50296853-50312106	UNC	miR378	OK	5.15622	5.40104	0.0669241	-0.301159	0.763293	0.961877	no	no	no	no	no
ALG13	ALG13	ALG13	chrX:110924345-111003875	UNC	miR378	OK	2.19253	1.92778	-0.185657	0.371993	0.709898	0.950865	no	no	no	no	no
ALG14	ALG14	ALG14	chr1:95448278-95538507	UNC	miR378	OK	4.40679	4.34251	-0.0211998	0.0530188	0.957717	0.990324	no	no	no	no	no
ALG1L	ALG1L	ALG1L	chr3:125635443-125655887	UNC	miR378	OK	0.813223	0.912746	0.166563	-0.146464	0.883555	0.98117	no	no	no	no	no
ALG1L2	ALG1L2	ALG1L2	chr3:129800673-129830276	UNC	miR378	NOTEST	0.336931	0.1758	-0.938522	0.482268	0.629616	1	no	no	no	no	no
ALG2	ALG2	ALG2	chr9:101978706-101984246	UNC	miR378	OK	7.44596	7.52747	0.0157071	-0.0762854	0.939192	0.985554	no	no	no	no	no
ALG3	ALG3	ALG3	chr3:183948316-183967313	UNC	miR378	OK	19.3913	29.8604	0.622824	-3.17601	0.00149314	0.036303	yes	no	no	no	no
ALG5	ALG5	ALG5	chr13:37523907-37573504	UNC	miR378	OK	12.0022	10.963	-0.130654	0.494959	0.620629	0.928177	no	no	no	no	no
ALG6	ALG6	ALG6	chr1:63833260-63904233	UNC	miR378	OK	0.822259	0.939195	0.191831	-0.401934	0.687733	0.946579	no	no	no	no	no
ALG8	ALG8	ALG8	chr11:77811987-77850699	UNC	miR378	OK	14.1373	13.8585	-0.0287325	0.145772	0.884101	0.98117	no	no	no	no	no
ALG9	ALG9	ALG9	chr11:111652918-111742305	UNC	miR378	OK	1.83467	1.59589	-0.201161	0.62717	0.530548	0.899851	no	no	no	no	yes
ALK	ALK	ALK	chr2:29415639-30144477	UNC	miR378	NOTEST	0.0312206	0.142	2.18533	-2.14899	0.0316349	1	no	no	no	no	no
ALKBH1	ALKBH1	ALKBH1	chr14:78138748-78174356	UNC	miR378	OK	1.27041	1.28349	0.0147696	-0.0339526	0.972915	0.993212	no	no	no	no	no
ALKBH2	ALKBH2	ALKBH2	chr12:109525992-109531293	UNC	miR378	OK	2.62442	1.36058	-0.947778	0.761093	0.446601	0.867577	no	no	no	no	no
ALKBH3	ALKBH3	ALKBH3	chr11:43902356-43942494	UNC	miR378	OK	4.54004	4.42154	-0.0381549	0.129512	0.896953	0.981209	no	no	no	no	no
ALKBH4	ALKBH4	ALKBH4	chr7:102073995-102105321	UNC	miR378	NOTEST	0.453906	0.181519	-1.32227	0.832887	0.404909	1	no	no	no	no	no
ALKBH5	ALKBH5	ALKBH5	chr17:18086866-18113267	UNC	miR378	OK	10.052	9.52162	-0.0782085	0.486545	0.626581	0.930694	no	no	no	no	no
ALKBH6	ALKBH6	ALKBH6	chr19:36500021-36505141	UNC	miR378	OK	5.59013	7.66464	0.455336	-0.924644	0.355151	0.821264	no	no	no	no	no
ALKBH7	ALKBH7	ALKBH7	chr19:6372443-6375261	UNC	miR378	OK	5.14341	6.72238	0.386247	-1.3785	0.168049	0.636868	no	no	no	no	no
ALKBH8	ALKBH8	ALKBH8	chr11:107373452-107436461	UNC	miR378	OK	1.47345	1.94198	0.398326	-1.3545	0.175576	0.649541	no	no	no	no	no
ALLC	ALLC	ALLC	chr2:3705785-3750260	UNC	miR378	NOTEST	0	0	0	0	1	1	no	no	no	no	no
ALMS1	ALMS1	ALMS1	chr2:73612885-73837046	UNC	miR378	OK	1.25018	1.07975	-0.211446	1.00809	0.313412	0.797745	no	no	no	no	no
ALMS1P	ALMS1P	ALMS1P	chr2:73872045-73912694	UNC	miR378	NOTEST	0.0430351	0.0213982	-1.00803	0.277135	0.781677	1	no	no	no	no	no
ALOX12	ALOX12	ALOX12	chr17:6888441-6915653	UNC	miR378	NOTEST	0.172875	0.0430717	-2.00492	0.701989	0.482686	1	no	no	no	no	no
ALOX12B	ALOX12B	ALOX12B	chr17:7975953-7991021	UNC	miR378	NOTEST	0	0	0	0	1	1	no	no	no	no	no
ALOX12P2	ALOX12P2	ALOX12P2	chr17:6756894-6803668	UNC	miR378	NOTEST	0	0	0	0	1	1	no	no	no	no	no
ALOX15	ALOX15	ALOX15	chr17:4534213-4544960	UNC	miR378	NOTEST	0.00561665	0.00450476	-0.31826	0.046299	0.963072	1	no	no	no	no	no
ALOX15B	ALOX15B	ALOX15B	chr17:7942357-7952451	UNC	miR378	NOTEST	0	0	0	0	1	1	no	no	no	no	no
ALOX15P1	ALOX15P1	ALOX15P1	chr17:6561037-6564701	UNC	miR378	NOTEST	0	0	0	0	1	1	no	no	no	no	no
ALOX5	ALOX5	ALOX5	chr10:45869623-45941567	UNC	miR378	NOTEST	0	0	0	0	1	1	no	no	no	no	no
ALOX5AP	ALOX5AP	ALOX5AP	chr13:31287614-31338565	UNC	miR378	NOTEST	0.0923729	0	-1.79769e+308	-1.79769e+308	0.183849	1	no	no	no	no	no
ALOXE3	ALOXE3	ALOXE3	chr17:7999217-8022234	UNC	miR378	NOTEST	0.0155102	0	-1.79769e+308	-1.79769e+308	0.275041	1	no	no	no	no	no
ALPI	ALPI	ALPI	chr2:233320832-233324742	UNC	miR378	NOTEST	0	0	0	0	1	1	no	no	no	no	no
ALPK1	ALPK1	ALPK1	chr4:113218498-113363764	UNC	miR378	OK	0.660105	0.472255	-0.48313	0.915232	0.36007	0.821264	no	no	no	no	no
ALPK2	ALPK2	ALPK2	chr18:56148481-56296189	UNC	miR378	OK	0.972128	0.927837	-0.0672746	0.238232	0.811701	0.969807	no	no	no	no	no
ALPK3	ALPK3	ALPK3	chr15:85359910-85416713	UNC	miR378	NOTEST	0.000918899	0	-1.79769e+308	-1.79769e+308	0.306504	1	no	no	no	no	no
ALPL	ALPL	ALPL	chr1:21835857-21904905	UNC	miR378	OK	0.72805	1.37217	0.914354	-1.71583	0.0861938	0.47412	no	no	no	no	no
ALPP	ALPP	ALPP	chr2:233243347-233247599	UNC	miR378	NOTEST	0.0195922	0.0154542	-0.342283	0.101965	0.918784	1	no	no	no	no	no
ALPPL2	ALPPL2	ALPPL2	chr2:233271551-233275424	UNC	miR378	NOTEST	0	0	0	0	1	1	no	no	no	no	no
ALS2	ALS2	ALS2	chr2:202564985-202645895	UNC	miR378	OK	2.02062	1.70111	-0.248323	0.538397	0.590303	0.919183	no	no	no	no	no
ALS2CL	ALS2CL	ALS2CL	chr3:46710484-46735194	UNC	miR378	NOTEST	0.213934	0.209716	-0.0287335	0.0238501	0.980972	1	no	no	no	no	no
ALS2CR11	ALS2CR11	ALS2CR11	chr2:202352143-202483905	UNC	miR378	NOTEST	0.265828	0.313533	0.238125	-0.145656	0.884193	1	no	no	no	no	no
ALS2CR12	ALS2CR12	ALS2CR12	chr2:202153146-202222101	UNC	miR378	NOTEST	0.00556358	0.0385131	2.79126	-0.274837	0.783442	1	no	no	no	no	no
ALS2CR8	ALS2CR8	ALS2CR8	chr2:203776977-203851060	UNC	miR378	NOTEST	0.308994	0.418245	0.436767	-0.5003	0.616864	1	no	no	no	no	no
ALX1	ALX1	ALX1	chr12:85674035-85695561	UNC	miR378	OK	0.501741	0.323234	-0.634365	0.527824	0.597621	0.920355	no	no	no	no	no
ALX3	ALX3	ALX3	chr1:110602996-110613322	UNC	miR378	NOTEST	0.0468372	0.026293	-0.832977	0.214645	0.830044	1	no	no	no	no	no
ALX4	ALX4	ALX4	chr11:44282277-44331716	UNC	miR378	NOTEST	0	0.0276143	1.79769e+308	1.79769e+308	0.206194	1	no	no	no	no	no
ALYREF	ALYREF	ALYREF	chr17:79845710-79849462	UNC	miR378	OK	2.11085	2.92679	0.471495	-1.01418	0.310496	0.797519	no	no	no	no	no
AMACR	AMACR	AMACR	chr5:33987090-34124633	UNC	miR378	OK	1.24405	1.59642	0.359792	-0.836187	0.40305	0.84324	no	no	no	no	no
AMBN	AMBN	AMBN	chr4:71457974-71473004	UNC	miR378	NOTEST	0	0	0	0	1	1	no	no	no	no	no
AMBP	AMBP	AMBP	chr9:116822407-116840752	UNC	miR378	NOTEST	0	0	0	0	1	1	no	no	no	no	no
AMBRA1	AMBRA1	AMBRA1	chr11:46417963-46612914	UNC	miR378	OK	0.952889	1.01699	0.093927	-0.285724	0.775089	0.964365	no	no	no	no	no
AMD1	AMD1	AMD1	chr6:111195986-111216913	UNC	miR378	OK	9.57279	4.78598	-1.00013	4.77886	1.76288e-06	0.000161658	yes	no	no	no	no
AMDHD1	AMDHD1	AMDHD1	chr12:96337070-96362370	UNC	miR378	NOTEST	0.143077	0.0346894	-2.04423	0.768	0.442487	1	no	no	no	no	no
AMDHD2	AMDHD2	AMDHD2	chr16:2570362-2581409	UNC	miR378	OK	3.88127	2.32986	-0.736283	1.77805	0.0753954	0.442653	no	no	no	no	no
AMELX	AMELX	AMELX	chrX:11155662-11683821	UNC	miR378	NOTEST	0	0	0	0	1	1	no	no	no	no	no
AMELY	AMELY	AMELY	chrY:6733958-6742068	UNC	miR378	NOTEST	0	0	0	0	1	1	no	no	no	no	no
AMFR	AMFR	AMFR	chr16:56395363-56459444	UNC	miR378	OK	23.6634	28.55	0.270833	-2.09027	0.0365932	0.294992	no	no	no	no	no
AMH	AMH	AMH	chr19:2249112-2252072	UNC	miR378	NOTEST	0.138016	0.389891	1.49824	-1.37597	0.168831	1	no	no	no	no	no
AMHR2	AMHR2	AMHR2	chr12:53817638-53825318	UNC	miR378	NOTEST	0	0	0	0	1	1	no	no	no	no	no
AMICA1	AMICA1	AMICA1	chr11:118064441-118095809	UNC	miR378	NOTEST	0	0	0	0	1	1	no	no	no	no	no
AMIGO1	AMIGO1	AMIGO1	chr1:110049445-110052336	UNC	miR378	NOTEST	0.269708	0.100749	-1.42064	1.0065	0.314176	1	no	no	no	no	yes
AMIGO2	AMIGO2	AMIGO2	chr12:47469489-47473734	UNC	miR378	OK	1.91896	2.74656	0.517306	-1.64249	0.100489	0.511086	no	no	no	no	no
AMIGO3	AMIGO3	AMIGO3	chr3:49726949-49761384	UNC	miR378	OK	0.743547	1.39873	0.911617	-1.71106	0.0870707	0.476068	no	no	no	no	no
AMMECR1	AMMECR1	AMMECR1	chrX:109437413-109699562	UNC	miR378	OK	1.37182	1.60077	0.222671	-0.679477	0.496836	0.887939	no	no	no	no	no
AMMECR1L	AMMECR1L	AMMECR1L	chr2:128619206-128643514	UNC	miR378	OK	0.733496	0.299589	-1.2918	1.97062	0.0487673	0.350367	no	no	no	no	no
AMN	AMN	AMN	chr14:103388992-103397179	UNC	miR378	NOTEST	0.0662552	0.0247594	-1.42006	0.371708	0.71011	1	no	no	no	no	no
AMN1	AMN1	AMN1	chr12:31824070-31882108	UNC	miR378	OK	0.730462	0.74823	0.0346723	-0.0442826	0.964679	0.99176	no	no	no	no	no
AMOT	AMOT	AMOT	chrX:112018104-112084043	UNC	miR378	NOTEST	0.0981164	0.0521082	-0.912983	0.47664	0.633619	1	no	no	no	no	no
AMOTL1	AMOTL1	AMOTL1	chr11:94501507-94609918	UNC	miR378	OK	8.02912	7.76128	-0.0489458	0.364552	0.715446	0.951797	no	no	no	no	no
AMOTL2	AMOTL2	AMOTL2	chr3:134074189-134093406	UNC	miR378	OK	16.5559	18.9258	0.193004	-1.49558	0.134763	0.577657	no	no	no	no	no
AMPD1	AMPD1	AMPD1	chr1:115215719-115238239	UNC	miR378	NOTEST	0	0	0	0	1	1	no	no	no	no	no
AMPD2	AMPD2	AMPD2	chr1:110162458-110174677	UNC	miR378	OK	9.49729	12.8386	0.434896	-2.32704	0.019963	0.206172	no	no	no	no	no
AMPD3	AMPD3	AMPD3	chr11:10471867-10529126	UNC	miR378	OK	1.53455	2.94569	0.940791	-2.90247	0.0037023	0.0703136	no	no	no	no	no
AMPH	AMPH	AMPH	chr7:38423296-38671167	UNC	miR378	NOTEST	0.285544	0.33813	0.243861	-0.309638	0.756836	1	no	no	no	no	no
AMT	AMT	AMT	chr3:49454210-49466757	UNC	miR378	OK	0.529478	0.205182	-1.36766	1.1483	0.250846	0.747979	no	no	no	no	no
AMTN	AMTN	AMTN	chr4:71384297-71398459	UNC	miR378	NOTEST	0.0235687	0	-1.79769e+308	-1.79769e+308	0.237216	1	no	no	no	no	no
AMY1A	AMY1A,AMY1B,AMY1C	AMY1A,AMY1B,AMY1C	chr1:104230039-104239073	UNC	miR378	NOTEST	0.0110946	0	-1.79769e+308	-1.79769e+308	0.398502	1	no	no	no	no	no
AMY1B	AMY1B	AMY1B	chr1:104230039-104239073	UNC	miR378	LOWDATA	8.84511e-06	0	-1.79769e+308	0	1	1	no	no	no	no	no
AMY1C	AMY1C	AMY1C	chr1:104230039-104239073	UNC	miR378	LOWDATA	4.08665e-07	0	-1.79769e+308	0	1	1	no	no	no	no	no
AMY2A	AMY2A	AMY2A	chr1:104159998-104168400	UNC	miR378	NOTEST	0.0215718	0.0117302	-0.878922	0.159794	0.873043	1	no	no	no	no	no
AMY2B	AMY2B	AMY2B	chr1:104068577-104122149	UNC	miR378	NOTEST	0.0777841	0.0424184	-0.874786	0.227404	0.820109	1	no	no	no	no	no
AMZ1	AMZ1	AMZ1	chr7:2719162-2755069	UNC	miR378	NOTEST	0.38457	0.769011	0.999759	-2.2692	0.0232563	1	no	no	no	no	no
AMZ2	AMZ2	AMZ2	chr17:66244144-66253305	UNC	miR378	OK	15.1893	13.4553	-0.174886	0.594892	0.551916	0.906653	no	no	yes	no	no
AMZ2P1	AMZ2P1	AMZ2P1	chr17:62962667-62971703	UNC	miR378	OK	0.746126	0.197585	-1.91695	2.14479	0.0319695	0.271963	no	no	no	no	no
ANAPC1	ANAPC1	ANAPC1	chr2:112525213-112641741	UNC	miR378	OK	3.8629	4.80882	0.315998	-2.01416	0.0439931	0.329906	no	no	no	no	no
ANAPC10	ANAPC10	ANAPC10	chr4:145915726-146050676	UNC	miR378	OK	2.91248	2.24385	-0.376271	0.350669	0.725836	0.954773	no	no	no	no	no
ANAPC11	ANAPC11	ANAPC11	chr17:79849598-79858363	UNC	miR378	OK	33.7421	38.8515	0.203422	-0.840096	0.400855	0.842213	no	no	no	no	no
ANAPC13	ANAPC13	ANAPC13	chr3:134196545-134293855	UNC	miR378	OK	14.6046	15.5232	0.0879998	-0.323017	0.746682	0.95836	no	no	no	no	no
ANAPC16	ANAPC16	ANAPC16	chr10:73855789-73995618	UNC	miR378	OK	3.53137	4.03263	0.191494	-0.567715	0.570228	0.911012	no	no	no	no	no
ANAPC2	ANAPC2	ANAPC2	chr9:140069235-140084822	UNC	miR378	OK	4.12416	4.88277	0.243598	-1.00114	0.316757	0.800298	no	no	no	no	no
ANAPC4	ANAPC4	ANAPC4	chr4:25378847-25420120	UNC	miR378	OK	2.68296	2.41336	-0.152785	0.483075	0.629043	0.932338	no	no	no	no	no
ANAPC5	ANAPC5	ANAPC5	chr12:121746047-121792012	UNC	miR378	OK	2.33548	3.15234	0.432708	-1.11823	0.263467	0.760619	no	no	no	no	no
ANAPC7	ANAPC7	ANAPC7	chr12:110810704-110841535	UNC	miR378	OK	10.4332	9.8067	-0.089337	0.359906	0.718917	0.953373	no	no	no	no	no
ANG	ANG	ANG	chr14:21152335-21168758	UNC	miR378	OK	2.67928	0.962447	-1.47707	1.53262	0.125368	0.56394	no	no	no	no	no
ANGEL1	ANGEL1	ANGEL1	chr14:77253585-77279283	UNC	miR378	OK	1.13942	0.871494	-0.386736	0.983402	0.32541	0.80577	no	no	no	no	no
ANGEL2	ANGEL2	ANGEL2	chr1:213165523-213189168	UNC	miR378	OK	2.01042	1.60931	-0.321056	1.11422	0.265186	0.761804	no	no	no	no	no
ANGPT1	ANGPT1	ANGPT1	chr8:108261709-108510254	UNC	miR378	OK	8.89828	10.4229	0.228159	-1.40408	0.160294	0.626437	no	no	no	no	no
ANGPT2	ANGPT2	ANGPT2	chr8:6264112-6501140	UNC	miR378	NOTEST	0.0778974	0.0388455	-1.00383	0.532802	0.594171	1	no	no	no	no	no
ANGPT4	ANGPT4	ANGPT4	chr20:853296-896960	UNC	miR378	NOTEST	0	0	0	0	1	1	no	no	no	no	no
ANGPTL1	ANGPTL1	ANGPTL1	chr1:178694299-178889237	UNC	miR378	NOTEST	0.0262024	0.0380492	0.538165	-0.177541	0.859084	1	no	no	no	no	no
ANGPTL2	ANGPTL2	ANGPTL2	chr9:129677052-129985445	UNC	miR378	OK	5.00874	4.11702	-0.282847	1.38986	0.164571	0.631209	no	no	no	no	no
ANGPTL3	ANGPTL3	ANGPTL3	chr1:62920396-63153969	UNC	miR378	NOTEST	0.013299	0.0174349	0.390656	-0.0385846	0.969222	1	no	no	no	no	no
ANGPTL4	ANGPTL4	ANGPTL4	chr19:8429010-8439257	UNC	miR378	OK	0.555049	0.986057	0.829057	-1.05771	0.290186	0.783385	no	no	no	no	no
ANGPTL5	ANGPTL5	ANGPTL5	chr11:101761404-101871793	UNC	miR378	NOTEST	0	0	0	0	1	1	no	no	no	no	no
ANGPTL6	ANGPTL6	ANGPTL6	chr19:10196805-10213425	UNC	miR378	NOTEST	0.379202	0.302536	-0.325863	0.292149	0.770173	1	no	no	no	no	no
ANGPTL7	ANGPTL7	ANGPTL7	chr1:11166587-11322608	UNC	miR378	NOTEST	0.0228785	0.0329511	0.526331	-0.103888	0.917258	1	no	no	no	no	no
ANK1	ANK1	ANK1	chr8:41510743-41754280	UNC	miR378	NOTEST	0.0160736	0.0654482	2.02566	-0.6191	0.535851	1	no	no	no	no	no
ANK2	ANK2	ANK2	chr4:113739238-114304896	UNC	miR378	NOTEST	0.175879	0.103644	-0.762941	0.864238	0.387457	1	no	no	no	no	no
ANK3	ANK3	ANK3	chr10:61786055-62493284	UNC	miR378	NOTEST	0.0106299	0.0323522	1.60574	-0.602655	0.546738	1	no	no	no	no	no
ANKAR	ANKAR	ANKAR	chr2:190540710-190611376	UNC	miR378	NOTEST	0.17999	0.222969	0.30893	-0.376114	0.706832	1	no	no	no	no	no
ANKDD1A	ANKDD1A	ANKDD1A	chr15:65204100-65251041	UNC	miR378	OK	0.526924	0.392999	-0.423068	0.61907	0.53587	0.901832	no	no	no	no	no
ANKFN1	ANKFN1	ANKFN1	chr17:54230835-54560007	UNC	miR378	NOTEST	0	0	0	0	1	1	no	no	no	no	no
ANKFY1	ANKFY1	ANKFY1	chr17:4066664-4167274	UNC	miR378	OK	3.96115	3.33432	-0.248527	1.45467	0.145761	0.600313	no	no	no	no	no
ANKH	ANKH	ANKH	chr5:14704908-14871887	UNC	miR378	OK	6.86689	5.00097	-0.457449	2.98477	0.00283794	0.0577808	no	no	no	no	no
ANKHD1	ANKHD1	ANKHD1	chr5:139781398-139929163	UNC	miR378	OK	2.54238	2.5719	0.0166534	-0.0359044	0.971359	0.992903	no	no	no	no	no
ANKHD1-EIF4EBP3	ANKHD1-EIF4EBP3	ANKHD1-EIF4EBP3	chr5:139781398-139929163	UNC	miR378	OK	0.546576	0.963229	0.817455	-1.33463	0.181998	0.661147	no	no	no	no	no
ANKIB1	ANKIB1	ANKIB1	chr7:91875547-92030698	UNC	miR378	OK	2.82768	2.51805	-0.167312	0.800871	0.423206	0.854492	no	no	no	no	no
ANKK1	ANKK1	ANKK1	chr11:113258512-113271140	UNC	miR378	NOTEST	0.0211001	0.0382531	0.858324	-0.32765	0.743177	1	no	no	no	no	no
ANKLE1	ANKLE1	ANKLE1	chr19:17392453-17398454	UNC	miR378	NOTEST	0.14466	0.138378	-0.0640527	0.0575693	0.954092	1	no	no	no	no	no
ANKLE2	ANKLE2	ANKLE2	chr12:133302253-133338451	UNC	miR378	OK	5.77286	5.20692	-0.148856	0.843633	0.398875	0.841537	no	no	no	no	yes
ANKMY1	ANKMY1	ANKMY1	chr2:241418838-241497405	UNC	miR378	NOTEST	0.322133	0.479919	0.575133	-0.722114	0.470224	1	no	no	no	no	no
ANKMY2	ANKMY2	ANKMY2	chr7:16639400-16685442	UNC	miR378	OK	4.99426	3.96467	-0.33307	1.33026	0.183432	0.663844	no	no	no	no	no
ANKRA2	ANKRA2	ANKRA2	chr5:72848024-72861511	UNC	miR378	OK	2.02085	2.48418	0.297802	-0.837195	0.402483	0.842739	no	no	no	no	no
ANKRD1	ANKRD1	ANKRD1	chr10:92671856-92681032	UNC	miR378	NOTEST	0.402088	1.05136	1.38667	-2.26778	0.0233428	1	no	no	no	no	no
ANKRD10	ANKRD10	ANKRD10	chr13:111530886-111567416	UNC	miR378	OK	5.6475	6.17679	0.129246	-0.604765	0.545335	0.906319	no	no	no	no	no
ANKRD11	ANKRD11	ANKRD11	chr16:89334028-89556969	UNC	miR378	OK	1.69924	1.78093	0.0677405	-0.141658	0.88735	0.98117	no	no	no	no	no
ANKRD12	ANKRD12	ANKRD12	chr18:9136750-9285983	UNC	miR378	OK	0.746153	0.535793	-0.477796	1.05369	0.292026	0.785194	no	no	no	no	yes
ANKRD13A	ANKRD13A	ANKRD13A	chr12:110437234-110477235	UNC	miR378	OK	26.9319	32.9315	0.290153	-2.28374	0.0223866	0.221884	no	no	no	no	no
ANKRD13B	ANKRD13B	ANKRD13B	chr17:27920526-27948441	UNC	miR378	OK	1.29674	1.25128	-0.051482	0.140115	0.888569	0.98117	no	no	no	no	no
ANKRD13C	ANKRD13C	ANKRD13C	chr1:70724684-70820417	UNC	miR378	OK	1.8074	2.28275	0.336858	-1.42944	0.152877	0.61351	no	no	no	no	no
ANKRD13D	ANKRD13D	ANKRD13D	chr11:67056761-67069955	UNC	miR378	OK	1.00365	1.24493	0.310801	-0.433953	0.664323	0.941512	no	no	no	no	no
ANKRD16	ANKRD16	ANKRD16	chr10:5903688-5931860	UNC	miR378	OK	1.40391	1.33827	-0.0690818	0.150805	0.880129	0.98117	no	no	no	no	no
ANKRD17	ANKRD17	ANKRD17	chr4:73940501-74124502	UNC	miR378	OK	5.84996	6.21046	0.0862724	-0.531491	0.595079	0.92033	no	no	no	no	no
ANKRD18A	ANKRD18A	ANKRD18A	chr9:38571360-38620360	UNC	miR378	NOTEST	0.115167	0.126886	0.139802	-0.122773	0.902286	1	no	no	no	no	no
ANKRD18B	ANKRD18B	ANKRD18B	chr9:33524410-33573001	UNC	miR378	OK	0.540088	0.931404	0.786213	-1.76952	0.0768072	0.447696	no	no	no	no	no
ANKRD18DP	ANKRD18DP	ANKRD18DP	chr3:197784403-197807542	UNC	miR378	NOTEST	0	0	0	0	1	1	no	no	no	no	no
ANKRD19P	ANKRD19P	ANKRD19P	chr9:95571892-95600739	UNC	miR378	OK	1.08434	0.799669	-0.439339	0.797192	0.425339	0.855527	no	no	no	no	no
ANKRD2	ANKRD2	ANKRD2	chr10:99332255-99343641	UNC	miR378	NOTEST	0.00821748	0	-1.79769e+308	-1.79769e+308	0.425283	1	no	no	no	no	no
ANKRD20A1	ANKRD20A1,ANKRD20A3	ANKRD20A1,ANKRD20A3	chr9:67926760-67970293	UNC	miR378	LOWDATA	0.0052609	0.00253272	-1.05462	0	1	1	no	no	no	no	no
ANKRD20A11P	ANKRD20A11P	ANKRD20A11P	chr21:15316095-15352765	UNC	miR378	NOTEST	0	0	0	0	1	1	no	no	no	no	no
ANKRD20A2	ANKRD20A2,ANKRD20A3	ANKRD20A2,ANKRD20A3	chr9:43089971-43133544	UNC	miR378	LOWDATA	0.0052654	0.00253272	-1.05586	0	1	1	no	no	no	no	no
ANKRD20A3	ANKRD20A3	ANKRD20A3	chr9:67926760-67970293	UNC	miR378	NOTEST	2.75851e-07	1.15625e-06	2.06749	-2.08283e-05	0.999983	1	no	no	no	no	no
ANKRD20A4	ANKRD20A4	ANKRD20A4	chr9:69381980-69425109	UNC	miR378	NOTEST	0.00526056	0.00252945	-1.05639	0.136895	0.891114	1	no	no	no	no	no
ANKRD20A5P	ANKRD20A5P	ANKRD20A5P	chr18:14179095-14227049	UNC	miR378	NOTEST	0	0	0	0	1	1	no	no	no	no	no
ANKRD20A8P	ANKRD20A8P	ANKRD20A8P	chr2:95421070-95522820	UNC	miR378	NOTEST	0.00493424	0	-1.79769e+308	-1.79769e+308	0.360892	1	no	no	no	no	no
ANKRD20A9P	ANKRD20A9P	ANKRD20A9P	chr13:19408542-19446109	UNC	miR378	NOTEST	0.200088	0.142934	-0.485287	1.45434	0.145851	1	no	no	no	no	no
ANKRD22	ANKRD22	ANKRD22	chr10:90562486-90611732	UNC	miR378	NOTEST	0.0266696	0.0561881	1.07507	-0.577606	0.56353	1	no	no	no	no	yes
ANKRD23	ANKRD23	ANKRD23	chr2:97503650-97509758	UNC	miR378	NOTEST	0.155634	0.152458	-0.0297527	0.0252743	0.979836	1	no	no	no	no	no
ANKRD24	ANKRD24	ANKRD24	chr19:4183350-4224811	UNC	miR378	NOTEST	0.0067963	0	-1.79769e+308	-1.79769e+308	0.190503	1	no	no	no	no	no
ANKRD26	ANKRD26	ANKRD26	chr10:27293044-27389427	UNC	miR378	NOTEST	0.124632	0.0660294	-0.916498	0.501809	0.615802	1	no	no	no	no	no
ANKRD26P1	ANKRD26P1	ANKRD26P1	chr16:46503248-46603009	UNC	miR378	NOTEST	0	0	0	0	1	1	no	no	no	no	no
ANKRD26P3	ANKRD26P3	ANKRD26P3	chr13:19836939-19919113	UNC	miR378	NOTEST	0	0	0	0	1	1	no	no	no	no	no
ANKRD27	ANKRD27	ANKRD27	chr19:33087906-33166102	UNC	miR378	OK	4.61571	3.41472	-0.434787	2.16888	0.0300916	0.264433	no	no	no	no	no
ANKRD28	ANKRD28	ANKRD28	chr3:15708743-15901053	UNC	miR378	HIDATA	0	13.057	0	0	1	1	no	no	no	no	no
ANKRD29	ANKRD29	ANKRD29	chr18:21179977-21242849	UNC	miR378	OK	0.88946	0.782957	-0.183998	0.317545	0.75083	0.959586	no	no	no	no	no
ANKRD30A	ANKRD30A	ANKRD30A	chr10:37414784-37521495	UNC	miR378	NOTEST	0	0	0	0	1	1	no	no	no	no	no
ANKRD30B	ANKRD30B	ANKRD30B	chr18:14748238-14852737	UNC	miR378	NOTEST	0	0	0	0	1	1	no	no	no	no	no
ANKRD30BL	ANKRD30BL	ANKRD30BL	chr2:132905163-133015542	UNC	miR378	OK	34.159	51.8964	0.603369	-4.05069	5.10672e-05	0.00256088	yes	no	no	no	no
ANKRD30BP2	ANKRD30BP2	ANKRD30BP2	chr21:14410486-14490571	UNC	miR378	NOTEST	0.0495967	0.0834687	0.75099	-0.49776	0.618653	1	no	no	no	no	no
ANKRD31	ANKRD31	ANKRD31	chr5:74364121-74532703	UNC	miR378	NOTEST	0.00399907	0	-1.79769e+308	-1.79769e+308	0.237216	1	no	no	no	no	no
ANKRD32	ANKRD32	ANKRD32	chr5:93954390-94031573	UNC	miR378	OK	1.42721	1.45978	0.0325557	-0.0943646	0.92482	0.985032	no	no	no	no	no
ANKRD33	ANKRD33	ANKRD33	chr12:52281792-52285505	UNC	miR378	NOTEST	0	0	0	0	1	1	no	no	no	no	no
ANKRD33B	ANKRD33B	ANKRD33B	chr5:10564434-10657928	UNC	miR378	OK	0.683361	0.313939	-1.12216	2.68251	0.00730718	0.112099	no	no	no	no	no
ANKRD34A	ANKRD34A	ANKRD34A	chr1:145470507-145475647	UNC	miR378	NOTEST	0.396179	0.662732	0.742274	-1.46693	0.142394	1	no	no	no	no	no
ANKRD34B	ANKRD34B	ANKRD34B	chr5:79852573-79866304	UNC	miR378	NOTEST	0	0	0	0	1	1	no	no	no	no	no
ANKRD34C	ANKRD34C	ANKRD34C	chr15:79484048-79590581	UNC	miR378	NOTEST	0	0	0	0	1	1	no	no	no	no	no
ANKRD35	ANKRD35	ANKRD35	chr1:145549208-145568526	UNC	miR378	NOTEST	0.0143426	0	-1.79769e+308	-1.79769e+308	0.156485	1	no	no	no	no	no
ANKRD36	ANKRD36	ANKRD36	chr2:97779232-97930257	UNC	miR378	OK	0.739567	0.541932	-0.448569	1.13986	0.254345	0.751055	no	no	no	no	no
ANKRD36B	ANKRD36B	ANKRD36B	chr2:98121260-98206428	UNC	miR378	OK	0.598494	0.546335	-0.13155	0.318087	0.750419	0.959528	no	no	no	no	no
ANKRD36BP1	ANKRD36BP1	ANKRD36BP1	chr1:168214818-168216668	UNC	miR378	OK	0.6867	1.49535	1.12273	-2.16429	0.0304421	0.265878	no	no	no	no	no
ANKRD36BP2	ANKRD36BP2	ANKRD36BP2	chr2:89065418-89106109	UNC	miR378	NOTEST	0.0392908	0.0109775	-1.83964	0.345853	0.729453	1	no	no	no	no	no
ANKRD37	ANKRD37	ANKRD37	chr4:186317839-186347139	UNC	miR378	OK	1.13598	1.32488	0.221923	-0.257009	0.797172	0.96796	no	no	no	no	no
ANKRD39	ANKRD39	ANKRD39	chr2:97513723-97523756	UNC	miR378	OK	0.833051	0.782892	-0.0895919	0.0964645	0.923152	0.984442	no	no	no	no	no
ANKRD40	ANKRD40	ANKRD40	chr17:48770550-48785270	UNC	miR378	OK	1.8219	1.8248	0.00229425	-0.00805559	0.993573	0.997771	no	no	no	no	no
ANKRD42	ANKRD42	ANKRD42	chr11:82905290-82960013	UNC	miR378	NOTEST	0.406651	0.42076	0.0492036	-0.0656252	0.947676	1	no	no	no	no	no
ANKRD44	ANKRD44	ANKRD44	chr2:197851385-198175521	UNC	miR378	OK	1.97106	2.31054	0.229256	-0.523463	0.600652	0.921295	no	no	no	no	no
ANKRD45	ANKRD45	ANKRD45	chr1:173577474-173639001	UNC	miR378	NOTEST	0.0799923	0.0609172	-0.393013	0.14488	0.884806	1	no	no	no	no	no
ANKRD46	ANKRD46	ANKRD46	chr8:101532999-101572012	UNC	miR378	OK	0.967579	0.635351	-0.606825	1.04404	0.296465	0.788994	no	no	no	no	no
ANKRD49	ANKRD49	ANKRD49	chr11:94227152-94232744	UNC	miR378	OK	1.63548	0.83459	-0.970574	1.58592	0.112758	0.539291	no	no	no	no	no
ANKRD5	ANKRD5	ANKRD5	chr20:10004459-10288066	UNC	miR378	NOTEST	0.316685	0.380502	0.264852	-0.359955	0.71888	1	no	no	no	no	no
ANKRD50	ANKRD50	ANKRD50	chr4:125585203-125633887	UNC	miR378	OK	2.17005	2.25445	0.0550485	-0.282814	0.77732	0.964486	no	no	no	no	no
ANKRD52	ANKRD52	ANKRD52	chr12:56623819-56652143	UNC	miR378	OK	8.62761	7.97167	-0.114078	0.842251	0.399648	0.841935	no	no	no	no	no
ANKRD53	ANKRD53	ANKRD53	chr2:71205574-71212629	UNC	miR378	NOTEST	0.20914	0.0805141	-1.37716	0.54498	0.585767	1	no	no	no	no	no
ANKRD54	ANKRD54	ANKRD54	chr22:38226861-38240378	UNC	miR378	OK	3.91231	3.90259	-0.00359111	0.0130579	0.989582	0.996794	no	no	no	no	no
ANKRD55	ANKRD55	ANKRD55	chr5:55395506-55529186	UNC	miR378	NOTEST	0.0323974	0.0422142	0.381852	-0.164114	0.869642	1	no	no	no	no	no
ANKRD6	ANKRD6	ANKRD6	chr6:90142896-90348474	UNC	miR378	NOTEST	0.0258992	0.00704742	-1.87774	0.200656	0.840968	1	no	no	no	no	no
ANKRD62P1-PARP4P3	ANKRD62P1-PARP4P3	ANKRD62P1-PARP4P3	chr22:17134598-17156430	UNC	miR378	NOTEST	0.0722833	0.0840201	0.217072	-0.0963982	0.923204	1	no	no	no	no	no
ANKRD63	ANKRD63	ANKRD63	chr15:40573644-40574787	UNC	miR378	NOTEST	0	0	0	0	1	1	no	no	no	no	no
ANKRD65	ANKRD65	ANKRD65	chr1:1353799-1356824	UNC	miR378	NOTEST	0.0325439	0.0234565	-0.472403	0.0356407	0.971569	1	no	no	no	no	no
ANKRD7	ANKRD7	ANKRD7	chr7:117864711-117882784	UNC	miR378	NOTEST	0.0802625	0	-1.79769e+308	-1.79769e+308	0.0907346	1	no	no	no	no	no
ANKRD9	ANKRD9	ANKRD9	chr14:102973197-102976128	UNC	miR378	OK	4.07811	6.29347	0.625956	-2.27773	0.0227425	0.222945	no	no	no	no	no
ANKS1A	ANKS1A	ANKS1A	chr6:34857037-35059190	UNC	miR378	OK	0.634053	0.601252	-0.0766332	0.203807	0.838504	0.975401	no	no	no	no	no
ANKS1B	ANKS1B	ANKS1B	chr12:99039077-100378432	UNC	miR378	NOTEST	0.226107	0.044904	-2.33209	1.07888	0.280642	1	no	no	no	no	no
ANKS3	ANKS3	ANKS3	chr16:4746510-4799397	UNC	miR378	OK	2.20947	1.76997	-0.319969	0.862029	0.388672	0.839224	no	no	no	no	no
ANKS4B	ANKS4B	ANKS4B	chr16:21245015-21263750	UNC	miR378	NOTEST	0.125731	0.0899006	-0.483943	0.333563	0.738709	1	no	no	no	no	no
ANKS6	ANKS6	ANKS6	chr9:101494290-101558794	UNC	miR378	OK	2.24189	2.46667	0.137853	-0.709349	0.478108	0.880617	no	no	no	no	no
ANKUB1	ANKUB1	ANKUB1	chr3:149478889-149510610	UNC	miR378	NOTEST	0	0	0	0	1	1	no	no	no	no	no
ANKZF1	ANKZF1	ANKZF1	chr2:220094478-220101391	UNC	miR378	OK	2.09191	2.14218	0.0342625	-0.0969337	0.922779	0.984442	no	no	no	no	no
ANLN	ANLN	ANLN	chr7:36363758-36493400	UNC	miR378	OK	26.8542	29.2249	0.122054	-0.936338	0.349099	0.817044	no	no	no	no	no
ANO1	ANO1	ANO1	chr11:69924407-70035652	UNC	miR378	OK	0.94313	0.465873	-1.01752	1.66638	0.095637	0.501538	no	no	no	no	no
ANO10	ANO10	ANO10	chr3:43407817-43663560	UNC	miR378	OK	16.7773	17.0002	0.0190341	-0.112183	0.910679	0.982034	no	no	no	no	no
ANO2	ANO2	ANO2	chr12:5671816-6055398	UNC	miR378	NOTEST	0	0.0413569	1.79769e+308	1.79769e+308	0.206194	1	no	no	no	no	no
ANO3	ANO3	ANO3	chr11:26353677-26684836	UNC	miR378	NOTEST	0.0798251	0.0837429	0.0691247	-0.0571515	0.954424	1	no	no	no	no	no
ANO4	ANO4	ANO4	chr12:101188373-101522419	UNC	miR378	NOTEST	0.0580385	0.0563085	-0.0436577	0.0271818	0.978315	1	no	no	no	no	no
ANO5	ANO5	ANO5	chr11:22214721-22304913	UNC	miR378	NOTEST	0	0	0	0	1	1	no	no	no	no	no
ANO6	ANO6	ANO6	chr12:45566816-45834187	UNC	miR378	OK	15.3986	11.3317	-0.442435	2.836	0.0045682	0.0822276	no	no	no	no	no
ANO7	ANO7	ANO7	chr2:242127923-242164791	UNC	miR378	NOTEST	0.0891319	0.0970483	0.122761	-0.0970346	0.922699	1	no	no	no	no	no
ANO8	ANO8	ANO8	chr19:17420336-17445638	UNC	miR378	OK	0.73184	0.725784	-0.011988	0.0237564	0.981047	0.995388	no	no	no	no	no
ANO9	ANO9	ANO9	chr11:417929-442011	UNC	miR378	NOTEST	0.0223162	0	-1.79769e+308	-1.79769e+308	0.129517	1	no	no	no	no	no
ANP32A	ANP32A	ANP32A	chr15:69070874-69113261	UNC	miR378	OK	1.72032	1.05735	-0.702231	1.49892	0.133894	0.57689	no	no	no	no	no
ANP32A-IT1	ANP32A-IT1	ANP32A-IT1	chr15:69070874-69113261	UNC	miR378	NOTEST	0.177153	0.0957301	-0.887952	0.553658	0.579813	1	no	no	no	no	no
ANP32AP1	ANP32AP1	ANP32AP1	chr15:35529526-35530264	UNC	miR378	NOTEST	0.287072	0.507015	0.820614	-0.560397	0.575209	1	no	no	no	no	no
ANP32B	ANP32B	ANP32B	chr9:100745488-100778224	UNC	miR378	OK	5.02193	2.43825	-1.0424	2.93889	0.00329392	0.0644722	no	no	no	no	no
ANP32C	ANP32C	ANP32C	chr4:164445449-165304407	UNC	miR378	NOTEST	0.164374	0.0333732	-2.30022	0.123372	0.901813	1	no	no	no	no	no
ANP32D	ANP32D	ANP32D	chr12:48866447-48866843	UNC	miR378	NOTEST	0.116228	0	-1.79769e+308	-1.79769e+308	0.247321	1	no	no	no	no	no
ANP32E	ANP32E	ANP32E	chr1:150190716-150208504	UNC	miR378	OK	8.16978	7.55618	-0.112641	0.615297	0.538358	0.903261	no	no	no	no	no
ANPEP	ANPEP	ANPEP	chr15:90328125-90358072	UNC	miR378	OK	2.32643	2.59771	0.159123	-0.646351	0.518052	0.896928	no	no	no	no	no
ANTXR1	ANTXR1	ANTXR1	chr2:69240275-69476459	UNC	miR378	OK	11.1576	8.32019	-0.423339	1.61706	0.105866	0.525762	no	no	no	no	no
ANTXR2	ANTXR2	ANTXR2	chr4:80822770-80994477	UNC	miR378	OK	10.652	12.8846	0.274517	-1.18235	0.237065	0.733647	no	no	no	no	no
ANTXRL	ANTXRL	ANTXRL	chr10:47658233-47701446	UNC	miR378	NOTEST	0	0	0	0	1	1	no	no	no	no	no
ANXA1	ANXA1	ANXA1	chr9:75766780-75785307	UNC	miR378	OK	161.697	183.582	0.183136	-1.44739	0.147788	0.603797	no	no	no	no	no
ANXA10	ANXA10	ANXA10	chr4:169013687-169108893	UNC	miR378	NOTEST	0.106636	0.053896	-0.984446	0.360542	0.718442	1	no	no	no	no	no
ANXA11	ANXA11	ANXA11	chr10:81914879-81965328	UNC	miR378	OK	21.2714	15.776	-0.431183	2.91131	0.00359912	0.0691673	no	no	no	no	no
ANXA13	ANXA13	ANXA13	chr8:124693033-124749647	UNC	miR378	NOTEST	0.0364791	0	-1.79769e+308	-1.79769e+308	0.27229	1	no	no	no	no	no
ANXA2	ANXA2	ANXA2	chr15:60639349-60690185	UNC	miR378	OK	224.739	333.597	0.569854	-3.95535	7.64211e-05	0.00360324	yes	yes	yes	yes	no
ANXA2P1	ANXA2P1	ANXA2P1	chr4:154074269-154260474	UNC	miR378	OK	9.49436	14.6044	0.621256	-2.54293	0.0109926	0.144004	no	no	no	no	no
ANXA2P2	ANXA2P2	ANXA2P2	chr9:33624222-33625532	UNC	miR378	OK	91.0295	135.697	0.57598	-4.58675	4.50197e-06	0.000347218	yes	no	yes	yes	no
ANXA2P3	ANXA2P3	ANXA2P3	chr10:66585284-66586634	UNC	miR378	OK	2.41101	3.42751	0.507522	-1.35814	0.174421	0.648028	no	no	no	no	no
ANXA3	ANXA3	ANXA3	chr4:79472741-79531605	UNC	miR378	OK	3.32842	4.62751	0.475401	-1.57559	0.11512	0.54367	no	no	no	no	no
ANXA4	ANXA4	ANXA4	chr2:69969126-70053596	UNC	miR378	OK	2.66436	1.87224	-0.509023	1.32449	0.185342	0.667395	no	no	no	no	no
ANXA5	ANXA5	ANXA5	chr4:122589151-122618147	UNC	miR378	OK	214.981	221.36	0.0421896	-0.326528	0.744025	0.957263	no	no	no	no	no
ANXA6	ANXA6	ANXA6	chr5:150480266-150537443	UNC	miR378	OK	63.0433	56.4603	-0.159105	1.14652	0.251581	0.748191	no	no	no	no	no
ANXA7	ANXA7	ANXA7	chr10:75135188-75173841	UNC	miR378	OK	27.5866	23.1147	-0.255157	1.74612	0.0807907	0.458013	no	no	no	no	no
ANXA8	ANXA8,ANXA8L1	ANXA8,ANXA8L1	chr10:48255224-48271368	UNC	miR378	NOTEST	0.0142938	1.19898e-05	-10.2194	0.000802787	0.999359	1	no	no	no	no	no
ANXA8L1	ANXA8L1	ANXA8L1	chr10:48255224-48271368	UNC	miR378	LOWDATA	6.13549e-06	0.106151	14.0786	0	1	1	no	no	no	no	no
ANXA8L2	ANXA8L2	ANXA8L2	chr10:47746919-47763040	UNC	miR378	NOTEST	0.0147769	0.116753	2.98204	-1.38312	0.166627	1	no	no	no	no	no
ANXA9	ANXA9	ANXA9	chr1:150954498-150968114	UNC	miR378	NOTEST	0.112927	0.229412	1.02254	-0.800583	0.423373	1	no	no	no	no	no
AOAH	AOAH	AOAH	chr7:36552548-36764154	UNC	miR378	NOTEST	0	0	0	0	1	1	no	no	no	no	no
AOC2	AOC2	AOC2	chr17:40996608-41002724	UNC	miR378	NOTEST	0.0787762	0.0281627	-1.48398	0.227423	0.820095	1	no	no	no	no	no
AOC3	AOC3	AOC3	chr17:41003200-41010140	UNC	miR378	NOTEST	0.00698146	0	-1.79769e+308	-1.79769e+308	0.21988	1	no	no	no	no	no
AOC4	AOC4	AOC4	chr17:41019161-41021234	UNC	miR378	NOTEST	0.0222001	0	-1.79769e+308	-1.79769e+308	0.174534	1	no	no	no	no	no
AOX1	AOX1	AOX1	chr2:201450730-201536217	UNC	miR378	OK	1.24815	2.83457	1.18334	-5.01415	5.32692e-07	6.14231e-05	yes	no	no	no	no
AOX2P	AOX2P	AOX2P	chr2:201560445-201658941	UNC	miR378	NOTEST	0.00608474	0	-1.79769e+308	-1.79769e+308	0.304454	1	no	no	no	no	no
AP1AR	AP1AR	AP1AR	chr4:113152894-113191211	UNC	miR378	OK	3.17669	2.36858	-0.423505	1.3546	0.175545	0.649541	no	no	no	no	no
AP1B1	AP1B1	AP1B1	chr22:29723668-29784572	UNC	miR378	OK	10.6416	12.15	0.191244	-1.02356	0.306041	0.794403	no	no	no	no	no
AP1B1P1	AP1B1P1	AP1B1P1	chr22:32517963-32529456	UNC	miR378	NOTEST	0	0	0	0	1	1	no	no	no	no	no
AP1G1	AP1G1	AP1G1	chr16:71762904-71842976	UNC	miR378	OK	7.29314	9.75365	0.419403	-2.05321	0.0400519	0.311277	no	no	no	no	no
AP1G2	AP1G2	AP1G2	chr14:23980968-24048009	UNC	miR378	OK	1.53169	1.92235	0.327746	-0.977947	0.3281	0.807969	no	no	no	no	no
AP1M1	AP1M1	AP1M1	chr19:16308664-16346156	UNC	miR378	OK	18.2729	22.0709	0.272442	-1.90884	0.0562831	0.379764	no	no	no	no	no
AP1M2	AP1M2	AP1M2	chr19:10683346-10697991	UNC	miR378	NOTEST	0.0343059	0.0850477	1.30981	-0.583145	0.559796	1	no	no	no	no	no
AP1S1	AP1S1	AP1S1	chr7:100797685-100804557	UNC	miR378	OK	17.1369	9.69898	-0.821201	3.66677	0.000245629	0.00893936	yes	yes	yes	yes	no
AP1S2	AP1S2	AP1S2	chrX:15843928-15873100	UNC	miR378	OK	7.01289	8.56385	0.288251	-1.40648	0.159583	0.625338	no	no	no	no	no
AP1S3	AP1S3	AP1S3	chr2:224620046-224702319	UNC	miR378	OK	1.05285	1.11743	0.0858883	-0.22393	0.822811	0.971505	no	no	no	no	no
AP2A1	AP2A1	AP2A1	chr19:50270179-50316567	UNC	miR378	OK	9.35346	25.3712	1.43962	-10.7525	0	0	yes	no	no	no	no
AP2A2	AP2A2	AP2A2	chr11:925808-1012245	UNC	miR378	OK	2.44455	3.09202	0.338977	-1.0449	0.296067	0.788475	no	no	no	no	no
AP2B1	AP2B1	AP2B1	chr17:33914281-34053436	UNC	miR378	OK	10.3777	8.80858	-0.236504	1.17277	0.24089	0.737854	no	no	no	no	no
AP2M1	AP2M1	AP2M1	chr3:183892633-183901879	UNC	miR378	OK	90.0938	116.715	0.373486	-2.8959	0.00378078	0.071363	no	yes	yes	no	no
AP2S1	AP2S1	AP2S1	chr19:47341422-47354203	UNC	miR378	OK	62.2439	60.4567	-0.0420304	0.271767	0.785801	0.965521	no	no	no	no	no
AP3B1	AP3B1	AP3B1	chr5:77298149-77590528	UNC	miR378	OK	8.84951	8.50786	-0.0568001	0.354669	0.722838	0.954436	no	no	no	no	no
AP3B2	AP3B2	AP3B2	chr15:83211950-83378635	UNC	miR378	NOTEST	0	0	0	0	1	1	no	no	no	no	no
AP3D1	AP3D1	AP3D1	chr19:2100992-2151556	UNC	miR378	OK	13.8313	12.1783	-0.183624	1.03839	0.299088	0.792172	no	no	no	no	no
AP3M1	AP3M1	AP3M1	chr10:75880014-75910826	UNC	miR378	OK	6.93706	7.17274	0.0482007	-0.220705	0.825322	0.97186	no	no	no	no	no
AP3M2	AP3M2	AP3M2	chr8:42010463-42028701	UNC	miR378	OK	2.45533	2.16521	-0.181406	0.63736	0.52389	0.898429	no	no	no	no	no
AP3S1	AP3S1	AP3S1	chr5:115177618-115249778	UNC	miR378	OK	35.4416	23.6019	-0.58654	3.41708	0.000632965	0.0187094	yes	no	no	no	no
AP3S2	AP3S2	AP3S2	chr15:90373830-90456222	UNC	miR378	OK	2.49628	1.65413	-0.593707	1.44503	0.14845	0.60428	no	no	no	no	no
AP4B1	AP4B1	AP4B1	chr1:114356432-114447741	UNC	miR378	OK	1.91006	1.67406	-0.190267	0.502564	0.615271	0.927592	no	no	no	no	no
AP4E1	AP4E1	AP4E1	chr15:51200868-51298097	UNC	miR378	OK	0.991219	0.889086	-0.15688	0.472573	0.636518	0.933563	no	no	no	no	no
AP4M1	AP4M1	AP4M1	chr7:99690403-99723128	UNC	miR378	OK	3.83361	3.89613	0.0233377	-0.0623719	0.950267	0.988814	no	no	no	no	no
AP4S1	AP4S1	AP4S1	chr14:31363004-31565656	UNC	miR378	OK	0.997868	0.888207	-0.167952	0.283871	0.776509	0.964365	no	no	no	no	no
AP5B1	AP5B1	AP5B1	chr11:65543377-65547822	UNC	miR378	OK	1.91765	2.20435	0.201009	-0.793118	0.427709	0.856635	no	no	no	no	no
APAF1	APAF1	APAF1	chr12:99039077-100378432	UNC	miR378	OK	1.6514	1.73616	0.0722094	-0.202902	0.839212	0.975401	no	no	no	no	no
APBA1	APBA1	APBA1	chr9:72042448-72287275	UNC	miR378	OK	0.829412	1.42856	0.784398	-2.99982	0.00270143	0.0563335	no	no	no	no	no
APBA2	APBA2	APBA2	chr15:29213839-29410516	UNC	miR378	OK	0.817457	0.726665	-0.169852	0.386775	0.698923	0.949481	no	no	no	no	no
APBA3	APBA3	APBA3	chr19:3750770-3761673	UNC	miR378	OK	2.51294	3.62988	0.530543	-1.88802	0.0590229	0.389671	no	no	no	no	no
APBB1	APBB1	APBB1	chr11:6416354-6440644	UNC	miR378	OK	5.0588	5.64568	0.158353	-0.531057	0.595379	0.92033	no	no	no	no	no
APBB1IP	APBB1IP	APBB1IP	chr10:26727265-26856732	UNC	miR378	NOTEST	0.0152871	0	-1.79769e+308	-1.79769e+308	0.191308	1	no	no	no	no	no
APBB2	APBB2	APBB2	chr4:40812043-41216635	UNC	miR378	OK	2.63356	4.19624	0.672086	-2.85574	0.00429366	0.0786226	no	no	no	no	no
APBB3	APBB3	APBB3	chr5:139937852-139944189	UNC	miR378	OK	1.00847	0.898753	-0.166171	0.286094	0.774806	0.964365	no	no	no	no	no
APC	APC	APC	chr5:112043201-112181936	UNC	miR378	OK	4.6763	4.34987	-0.104395	0.726779	0.467361	0.875103	no	no	no	no	no
APC2	APC2	APC2	chr19:1450147-1479228	UNC	miR378	NOTEST	0.11978	0.0900943	-0.410882	0.512764	0.608116	1	no	no	no	no	no
APCDD1	APCDD1	APCDD1	chr18:10454624-10488698	UNC	miR378	NOTEST	0.0255945	0.0142131	-0.848613	0.218675	0.826904	1	no	no	no	no	no
APCDD1L	APCDD1L	APCDD1L	chr20:57034425-57089949	UNC	miR378	OK	41.5964	64.0441	0.622607	-4.96457	6.88527e-07	7.78503e-05	yes	no	no	no	no
APCS	APCS	APCS	chr1:159557615-159558661	UNC	miR378	NOTEST	0	0	0	0	1	1	no	no	no	no	no
APEH	APEH	APEH	chr3:49711434-49720934	UNC	miR378	OK	11.7757	12.9505	0.137201	-0.885345	0.375971	0.831249	no	no	no	no	no
APEX1	APEX1	APEX1	chr14:20923289-20925931	UNC	miR378	OK	4.89202	4.631	-0.0791051	0.227038	0.820394	0.970701	no	no	no	no	no
APEX2	APEX2	APEX2	chrX:55026779-55034212	UNC	miR378	OK	6.03957	4.68256	-0.367149	1.45089	0.146811	0.602027	no	no	no	no	no
APH1A	APH1A	APH1A	chr1:150237798-150241609	UNC	miR378	OK	23.037	20.4931	-0.168816	0.829813	0.406644	0.846177	no	no	no	no	no
APH1B	APH1B	APH1B	chr15:63569748-63601325	UNC	miR378	OK	1.87501	1.659	-0.176579	0.360034	0.718822	0.953373	no	no	no	no	no
API5	API5	API5	chr11:43333504-43366080	UNC	miR378	OK	6.99691	8.50828	0.282151	-1.16775	0.242909	0.742302	no	no	no	no	no
APIP	APIP	APIP	chr11:34903842-35017675	UNC	miR378	OK	8.6509	8.82438	0.0286439	-0.0965605	0.923075	0.984442	no	no	no	no	no
APITD1	APITD1	APITD1	chr1:10490158-10512060	UNC	miR378	OK	1.48173	2.34392	0.661637	-0.920177	0.35748	0.821264	no	no	no	no	no
APITD1-CORT	APITD1-CORT	APITD1-CORT	chr1:10490158-10512060	UNC	miR378	NOTEST	0.0260586	0	-1.79769e+308	-1.79769e+308	0.33763	1	no	no	no	no	no
APLF	APLF	APLF	chr2:68694690-68807294	UNC	miR378	OK	0.5757	0.665456	0.209025	-0.414601	0.678434	0.944914	no	no	no	no	no
APLN	APLN	APLN	chrX:128779235-128788933	UNC	miR378	NOTEST	0.33427	1.02099	1.61088	-3.24739	0.00116468	1	no	no	no	no	no
APLNR	APLNR	APLNR	chr11:57001051-57004927	UNC	miR378	NOTEST	0	0	0	0	1	1	no	no	no	no	no
APLP1	APLP1	APLP1	chr19:36359400-36370699	UNC	miR378	NOTEST	0.443932	0.491017	0.145436	-0.196334	0.844349	1	no	no	no	no	no
APLP2	APLP2	APLP2	chr11:129939715-130014706	UNC	miR378	OK	35.9519	32.2547	-0.156559	1.01889	0.308255	0.796701	no	no	no	no	no
APOA1	APOA1	APOA1	chr11:116706468-116708338	UNC	miR378	NOTEST	0.0960515	0	-1.79769e+308	-1.79769e+308	0.108076	1	no	no	no	no	no
APOA1BP	APOA1BP	APOA1BP	chr1:156561557-156564091	UNC	miR378	OK	17.4067	14.2609	-0.287581	1.37935	0.167785	0.636699	no	no	no	no	no
APOA2	APOA2	APOA2	chr1:161192082-161193418	UNC	miR378	NOTEST	0	0	0	0	1	1	no	no	no	no	no
APOA4	APOA4	APOA4	chr11:116691417-116694011	UNC	miR378	NOTEST	0	0	0	0	1	1	no	no	no	no	no
APOA5	APOA5	APOA5	chr11:116660085-116663136	UNC	miR378	NOTEST	0	0	0	0	1	1	no	no	no	no	no
APOB	APOB	APOB	chr2:21224300-21266945	UNC	miR378	NOTEST	0	0	0	0	1	1	no	no	no	no	no
APOBEC1	APOBEC1	APOBEC1	chr12:7801995-7818502	UNC	miR378	NOTEST	0	0	0	0	1	1	no	no	no	no	no
APOBEC2	APOBEC2	APOBEC2	chr6:41020939-41032630	UNC	miR378	NOTEST	0.00721752	0.0455551	2.65804	-0.712106	0.476399	1	no	no	no	no	no
APOBEC3A	APOBEC3A	APOBEC3A	chr22:39353526-39388783	UNC	miR378	OK	0.588983	0.680786	0.208975	-0.19626	0.844407	0.97662	no	no	no	no	no
APOBEC3B	APOBEC3B	APOBEC3B	chr22:39353526-39388783	UNC	miR378	OK	2.95045	3.37919	0.195743	-0.550015	0.582309	0.914928	no	no	no	no	no
APOBEC3C	APOBEC3C	APOBEC3C	chr22:39410264-39414825	UNC	miR378	OK	15.4106	9.97574	-0.627429	2.57324	0.0100752	0.136596	no	no	no	no	no
APOBEC3D	APOBEC3D	APOBEC3D	chr22:39417117-39429256	UNC	miR378	NOTEST	0.471685	0.335378	-0.492036	0.601547	0.547476	1	no	no	no	no	no
APOBEC3F	APOBEC3F	APOBEC3F	chr22:39436672-39451975	UNC	miR378	OK	1.8955	0.955099	-0.988855	1.21211	0.22547	0.721327	no	no	no	no	no
APOBEC3G	APOBEC3G	APOBEC3G	chr22:39473009-39483748	UNC	miR378	NOTEST	0.211941	0.0704877	-1.58822	0.800644	0.423338	1	no	no	no	no	no
APOBEC3H	APOBEC3H	APOBEC3H	chr22:39493228-39500072	UNC	miR378	NOTEST	0.0283944	0	-1.79769e+308	-1.79769e+308	0.358844	1	no	no	no	no	no
APOBEC4	APOBEC4	APOBEC4	chr1:183605207-183897666	UNC	miR378	NOTEST	0	0	0	0	1	1	no	no	no	no	no
APOBR	APOBR	APOBR	chr16:28505969-28510291	UNC	miR378	NOTEST	0.0021373	0	-1.79769e+308	-1.79769e+308	0.306504	1	no	no	no	no	no
APOC1	APOC1	APOC1	chr19:45417920-45422606	UNC	miR378	NOTEST	0.144011	0.572723	1.99166	-0.847851	0.396521	1	no	no	no	no	no
APOC1P1	APOC1P1	APOC1P1	chr19:45430059-45434643	UNC	miR378	NOTEST	0.197746	0.269626	0.447312	-0.167736	0.866791	1	no	no	no	no	no
APOC2	APOC2	APOC2	chr19:45445494-45452822	UNC	miR378	LOWDATA	0	0	0	0	1	1	no	no	no	no	no
APOC3	APOC3	APOC3	chr11:116700623-116703787	UNC	miR378	NOTEST	0.11263	0	-1.79769e+308	-1.79769e+308	0.191308	1	no	no	no	no	no
APOC4	APOC4	APOC4	chr19:45445494-45452822	UNC	miR378	LOWDATA	0	0	-1.79769e+308	0	1	1	no	no	no	no	no
APOC4-APOC2	APOC4-APOC2	APOC4-APOC2	chr19:45445494-45452822	UNC	miR378	NOTEST	0	0	0	0	1	1	no	no	no	no	no
APOD	APOD	APOD	chr3:195295572-195311076	UNC	miR378	NOTEST	0	0	0	0	1	1	no	no	no	no	no
APOE	APOE	APOE	chr19:45409038-45412650	UNC	miR378	NOTEST	0.188449	0.980306	2.37906	-2.40552	0.0161496	1	no	no	no	no	no
APOF	APOF	APOF	chr12:56754354-56756583	UNC	miR378	NOTEST	0.00783737	0	-1.79769e+308	-1.79769e+308	0.306504	1	no	no	no	no	no
APOH	APOH	APOH	chr17:64208146-64225556	UNC	miR378	NOTEST	0	0	0	0	1	1	no	no	no	no	no
APOL1	APOL1	APOL1	chr22:36649116-36663577	UNC	miR378	NOTEST	0.246851	0.246364	-0.00284632	0.00260375	0.997923	1	no	no	no	no	no
APOL2	APOL2	APOL2	chr22:36622254-36636000	UNC	miR378	OK	2.61568	2.38771	-0.131557	0.435802	0.662981	0.941135	no	no	no	no	no
APOL3	APOL3	APOL3	chr22:36536370-36562225	UNC	miR378	NOTEST	0.11388	0.0447642	-1.3471	0.424286	0.671357	1	no	no	no	no	no
APOL4	APOL4	APOL4	chr22:36585175-36600879	UNC	miR378	NOTEST	0.261831	0.123537	-1.08369	0.752603	0.451689	1	no	no	no	no	no
APOL5	APOL5	APOL5	chr22:36113918-36125529	UNC	miR378	NOTEST	0	0	0	0	1	1	no	no	no	no	no
APOL6	APOL6	APOL6	chr22:36044423-36064456	UNC	miR378	OK	0.706432	0.354772	-0.993658	2.47427	0.0133508	0.16281	no	no	no	no	no
APOLD1	APOLD1	APOLD1	chr12:12878850-12944399	UNC	miR378	NOTEST	0.283318	0.230643	-0.296761	0.353212	0.72393	1	no	no	no	no	no
APOM	APOM	APOM	chr6_ssto_hap7:2937601-2956785	UNC	miR378	OK	1.0624	0.958282	-0.148803	0.0871478	0.930554	0.985554	no	no	no	no	no
APOO	APOO	APOO	chrX:23851464-23926057	UNC	miR378	OK	5.01986	5.51758	0.136389	-0.250099	0.802511	0.968357	no	no	no	no	no
APOOL	APOOL	APOOL	chrX:84258897-84363974	UNC	miR378	OK	2.78024	3.20678	0.205915	-1.04842	0.294445	0.786907	no	no	no	no	no
APOPT1	APOPT1	APOPT1	chr14:104029298-104057236	UNC	miR378	OK	10.4068	7.80654	-0.41477	1.5993	0.109753	0.534583	no	no	no	no	no
APP	APP	APP	chr21:27252860-27543446	UNC	miR378	OK	57.5449	55.8784	-0.0423965	0.280958	0.778743	0.9649	no	no	no	no	no
APPBP2	APPBP2	APPBP2	chr17:58520519-58603580	UNC	miR378	OK	3.96476	3.56508	-0.153298	0.830657	0.406167	0.846043	no	no	no	no	no
APPL1	APPL1	APPL1	chr3:57261764-57326710	UNC	miR378	OK	4.71375	4.01465	-0.231603	1.27774	0.201341	0.688898	no	no	no	no	no
APPL2	APPL2	APPL2	chr12:105567074-105630008	UNC	miR378	OK	7.6415	9.15216	0.260256	-1.41686	0.156525	0.620737	no	no	no	no	no
APRT	APRT	APRT	chr16:88875876-88878342	UNC	miR378	OK	43.9058	38.1925	-0.201121	0.9716	0.331249	0.807969	no	no	no	no	no
APTX	APTX	APTX	chr9:32972603-33001639	UNC	miR378	OK	3.60198	2.17928	-0.724935	1.17588	0.239645	0.737341	no	no	no	no	no
AQP1	AQP1	AQP1	chr7:30951414-30965131	UNC	miR378	NOTEST	0.0216997	0	-1.79769e+308	-1.79769e+308	0.276931	1	no	no	no	no	no
AQP10	AQP10	AQP10	chr1:154293591-154297801	UNC	miR378	NOTEST	0	0	0	0	1	1	no	no	no	no	no
AQP11	AQP11	AQP11	chr11:77300679-77321401	UNC	miR378	OK	0.789602	0.592966	-0.413176	0.595537	0.551485	0.906653	no	no	no	no	no
AQP12A	AQP12A	AQP12A	chr2:241631261-241637900	UNC	miR378	NOTEST	0	0	0	0	1	1	no	no	no	no	no
AQP12B	AQP12B	AQP12B	chr2:241615834-241622317	UNC	miR378	NOTEST	0	0	0	0	1	1	no	no	no	no	no
AQP2	AQP2	AQP2	chr12:50344523-50352664	UNC	miR378	NOTEST	0	0	0	0	1	1	no	no	no	no	no
AQP3	AQP3	AQP3	chr9:33441151-33447631	UNC	miR378	OK	0.946635	1.07255	0.18016	-0.322612	0.746989	0.95836	no	no	no	no	no
AQP4	AQP4	AQP4	chr18:24432007-24765302	UNC	miR378	NOTEST	0	0	0	0	1	1	no	no	no	no	no
AQP5	AQP5	AQP5	chr12:50355278-50359461	UNC	miR378	NOTEST	0	0	0	0	1	1	no	no	no	no	no
AQP6	AQP6	AQP6	chr12:50366619-50370922	UNC	miR378	NOTEST	0.148113	0.187214	0.337983	-0.31831	0.75025	1	no	no	no	no	no
AQP7	AQP7	AQP7	chr9:33384947-33402517	UNC	miR378	NOTEST	0	0.015917	1.79769e+308	1.79769e+308	0.390349	1	no	no	no	no	no
AQP7P1	AQP7P1	AQP7P1	chr9:67270214-67289492	UNC	miR378	NOTEST	0.0562461	0.0384096	-0.550287	0.270946	0.786432	1	no	no	no	no	no
AQP7P3	AQP7P3	AQP7P3	chr9:42844369-42893137	UNC	miR378	NOTEST	0.171016	0.102735	-0.735202	0.0775875	0.938156	1	no	no	no	no	no
AQP8	AQP8	AQP8	chr16:25228284-25240253	UNC	miR378	NOTEST	0	0	0	0	1	1	no	no	no	no	no
AQP9	AQP9	AQP9	chr15:58430407-58478110	UNC	miR378	NOTEST	0	0	0	0	1	1	no	no	no	no	no
AQPEP	AQPEP	AQPEP	chr5:115298150-115363299	UNC	miR378	NOTEST	0.0147307	0.021244	0.528231	-0.193785	0.846344	1	no	no	no	no	no
AQR	AQR	AQR	chr15:35148551-35261995	UNC	miR378	OK	3.76728	4.10395	0.123491	-0.661213	0.508476	0.89395	no	no	no	no	no
AR	AR	AR	chrX:66763873-66950461	UNC	miR378	OK	3.95572	4.98457	0.333527	-2.32937	0.0198394	0.205926	no	no	no	no	no
ARAF	ARAF	ARAF	chrX:47420498-47479256	UNC	miR378	OK	5.04864	6.36547	0.334373	-0.277343	0.781517	0.965521	no	no	no	no	no
ARAP1	ARAP1	ARAP1	chr11:72396113-72463434	UNC	miR378	OK	7.09689	5.6405	-0.331364	1.41512	0.157034	0.621624	no	no	no	no	no
ARAP2	ARAP2	ARAP2	chr4:36067619-36245979	UNC	miR378	NOTEST	0	0.0136543	1.79769e+308	1.79769e+308	0.27451	1	no	no	no	no	no
ARAP3	ARAP3	ARAP3	chr5:141032967-141061800	UNC	miR378	OK	1.3569	1.8786	0.469348	-1.90723	0.0564905	0.380177	no	no	no	no	no
ARC	ARC	ARC	chr8:143692409-143695833	UNC	miR378	NOTEST	0.027934	0.0194589	-0.521591	0.197678	0.843297	1	no	no	no	no	no
ARCN1	ARCN1	ARCN1	chr11:118443101-118473747	UNC	miR378	OK	18.9433	22.6177	0.255764	-1.9245	0.0542915	0.37384	no	no	no	no	no
AREG	AREG	AREG	chr4:75480628-75490485	UNC	miR378	OK	1.25029	1.55846	0.317855	-0.540508	0.588847	0.918516	no	no	no	no	no
ARF1	ARF1	ARF1	chr1:228270360-228286913	UNC	miR378	OK	133.845	157.089	0.231023	-1.80756	0.0706749	0.426909	no	no	no	no	no
ARF3	ARF3	ARF3	chr12:49329991-49351252	UNC	miR378	OK	24.3373	16.0854	-0.59742	4.25039	2.13396e-05	0.00127447	yes	no	no	no	no
ARF4	ARF4	ARF4	chr3:57557089-57583215	UNC	miR378	OK	107.046	128.539	0.263976	-2.09181	0.0364557	0.294836	no	no	no	no	no
ARF5	ARF5	ARF5	chr7:127228405-127231759	UNC	miR378	OK	31.8285	27.9785	-0.186003	1.1246	0.260757	0.758057	no	no	no	no	no
ARF6	ARF6	ARF6	chr14:50359735-50363772	UNC	miR378	OK	20.7506	20.2695	-0.0338416	0.251601	0.801349	0.96796	no	no	no	no	no
ARFGAP1	ARFGAP1	ARFGAP1	chr20:61904164-61921142	UNC	miR378	OK	8.97461	10.8886	0.278903	-1.58682	0.112553	0.539236	no	no	no	no	no
ARFGAP2	ARFGAP2	ARFGAP2	chr11:46958250-47198676	UNC	miR378	OK	7.51272	4.25796	-0.819172	3.55292	0.000380981	0.0126049	yes	no	no	no	no
ARFGAP3	ARFGAP3	ARFGAP3	chr22:43192531-43253408	UNC	miR378	OK	11.7002	11.9408	0.0293572	-0.180897	0.856449	0.978054	no	no	no	no	no
ARFGEF1	ARFGEF1	ARFGEF1	chr8:68109883-68255912	UNC	miR378	OK	3.55891	2.9287	-0.281173	1.53531	0.124707	0.563198	no	no	no	no	no
ARFGEF2	ARFGEF2	ARFGEF2	chr20:47538274-47653230	UNC	miR378	OK	5.35347	4.53809	-0.238389	1.5764	0.114933	0.543236	no	no	no	no	no
ARFIP1	ARFIP1	ARFIP1	chr4:153701111-153833063	UNC	miR378	OK	5.10083	5.52031	0.114016	-0.47307	0.636163	0.933563	no	no	yes	no	no
ARFIP2	ARFIP2	ARFIP2	chr11:6495912-6505911	UNC	miR378	OK	6.19945	7.7933	0.330095	-1.40947	0.158697	0.624466	no	no	no	no	no
ARFRP1	ARFRP1	ARFRP1	chr20:62289162-62367494	UNC	miR378	NOTEST	0.446961	0.354161	-0.335744	0.394017	0.693568	1	no	no	no	no	no
ARG1	ARG1	ARG1	chr6:131894343-131949363	UNC	miR378	NOTEST	0.00867916	0	-1.79769e+308	-1.79769e+308	0.428342	1	no	no	no	no	no
ARG2	ARG2	ARG2	chr14:68086578-68141602	UNC	miR378	OK	4.37615	4.3258	-0.0166938	0.0482265	0.961536	0.991292	no	no	no	no	no
ARGFX	ARGFX	ARGFX	chr3:121286777-121309469	UNC	miR378	NOTEST	0.0808041	0.0975946	0.272373	-0.243046	0.80797	1	no	no	no	no	no
ARGFXP2	ARGFXP2	ARGFXP2	chr17:30469472-30552746	UNC	miR378	NOTEST	0.129492	0.0334871	-1.95118	0.208389	0.834925	1	no	no	no	no	no
ARGLU1	ARGLU1	ARGLU1	chr13:107195661-107220514	UNC	miR378	OK	8.73162	7.19715	-0.278824	1.22374	0.221048	0.71749	no	no	no	no	no
ARHGAP1	ARHGAP1	ARHGAP1	chr11:46698631-46722120	UNC	miR378	OK	7.25865	8.5912	0.243159	-1.46948	0.141703	0.591496	no	no	no	no	no
ARHGAP10	ARHGAP10	ARHGAP10	chr4:148653452-148993927	UNC	miR378	OK	6.35546	4.53273	-0.487618	2.33244	0.0196778	0.205164	no	no	no	no	no
ARHGAP11A	ARHGAP11A	ARHGAP11A	chr15:32907690-32931868	UNC	miR378	OK	5.82021	5.02046	-0.213253	0.857863	0.390968	0.839476	no	no	no	no	no
ARHGAP11B	ARHGAP11B	ARHGAP11B	chr15:30918878-30931013	UNC	miR378	OK	3.35609	2.57977	-0.379537	0.743567	0.457138	0.87202	no	no	no	no	no
ARHGAP12	ARHGAP12	ARHGAP12	chr10:32095224-32217770	UNC	miR378	OK	5.50663	3.30281	-0.737477	3.41467	0.0006386	0.0188282	yes	no	no	no	no
ARHGAP15	ARHGAP15	ARHGAP15	chr2:143886898-144525921	UNC	miR378	NOTEST	0	0	0	0	1	1	no	no	no	no	no
ARHGAP17	ARHGAP17	ARHGAP17	chr16:24930711-25026675	UNC	miR378	OK	3.72016	3.96769	0.092938	-0.376706	0.706392	0.950704	no	no	no	no	no
ARHGAP18	ARHGAP18	ARHGAP18	chr6:129898239-130031370	UNC	miR378	OK	3.57702	3.97258	0.151319	-0.681207	0.495741	0.887395	no	no	no	no	no
ARHGAP19	ARHGAP19	ARHGAP19	chr10:98757794-99052430	UNC	miR378	OK	0.508874	0.744275	0.548529	-1.24346	0.213698	0.706624	no	no	no	no	no
ARHGAP19-SLIT1	ARHGAP19-SLIT1	ARHGAP19-SLIT1	chr10:98757794-99052430	UNC	miR378	NOTEST	0.118466	0	-1.79769e+308	-1.79769e+308	0.130951	1	no	no	no	no	no
ARHGAP20	ARHGAP20	ARHGAP20	chr11:110447765-110583451	UNC	miR378	OK	1.45469	1.29354	-0.169381	0.613601	0.539479	0.903358	no	no	no	no	no
ARHGAP21	ARHGAP21	ARHGAP21	chr10:24872537-25012597	UNC	miR378	OK	14.2218	12.3243	-0.206608	1.58057	0.113977	0.541947	no	no	no	no	no
ARHGAP22	ARHGAP22	ARHGAP22	chr10:49654067-49864310	UNC	miR378	OK	4.32814	3.55648	-0.283295	0.738985	0.459916	0.87202	no	no	no	no	no
ARHGAP23	ARHGAP23	ARHGAP23	chr17:36584719-36668628	UNC	miR378	OK	14.8916	17.0295	0.193533	-1.50728	0.13174	0.572266	no	no	no	no	no
ARHGAP24	ARHGAP24	ARHGAP24	chr4:86396283-86923823	UNC	miR378	OK	2.91204	2.77984	-0.0670271	0.278473	0.780649	0.965521	no	no	no	no	no
ARHGAP25	ARHGAP25	ARHGAP25	chr2:68961912-69053957	UNC	miR378	NOTEST	0	0	0	0	1	1	no	no	no	no	no
ARHGAP26	ARHGAP26	ARHGAP26	chr5:142150291-142608572	UNC	miR378	NOTEST	0.336216	0.413721	0.299268	-0.616174	0.53778	1	no	no	no	no	no
ARHGAP27	ARHGAP27	ARHGAP27	chr17_ctg5_hap1:121842-125407	UNC	miR378	NOTEST	0.0633763	0	-1.79769e+308	-1.79769e+308	0.108465	1	no	no	no	no	no
ARHGAP28	ARHGAP28	ARHGAP28	chr18:6834431-6915712	UNC	miR378	NOTEST	0.437076	0.587061	0.425627	-0.929788	0.352481	1	no	no	no	no	no
ARHGAP29	ARHGAP29	ARHGAP29	chr1:94634462-94703307	UNC	miR378	OK	4.97961	5.37415	0.110002	-0.745029	0.456254	0.87202	no	no	no	no	no
ARHGAP30	ARHGAP30	ARHGAP30	chr1:161016731-161039760	UNC	miR378	NOTEST	0	0.0423643	1.79769e+308	1.79769e+308	0.204139	1	no	no	no	no	no
ARHGAP31	ARHGAP31	ARHGAP31	chr3:119013219-119138323	UNC	miR378	OK	2.04494	1.97204	-0.0523702	0.265765	0.79042	0.966891	no	no	no	no	no
ARHGAP32	ARHGAP32	ARHGAP32	chr11:128834954-129062093	UNC	miR378	OK	0.645329	0.555477	-0.216309	0.672989	0.500954	0.889492	no	no	no	no	no
ARHGAP33	ARHGAP33	ARHGAP33	chr19:36266416-36279724	UNC	miR378	NOTEST	0.282137	0.361738	0.358549	-0.391023	0.69578	1	no	no	no	no	no
ARHGAP35	ARHGAP35	ARHGAP35	chr19:47421932-47508333	UNC	miR378	OK	5.67464	6.13456	0.11243	-0.800547	0.423394	0.854492	no	no	no	no	no
ARHGAP36	ARHGAP36	ARHGAP36	chrX:130192215-130223857	UNC	miR378	NOTEST	0	0	0	0	1	1	no	no	no	no	no
ARHGAP39	ARHGAP39	ARHGAP39	chr8:145754562-145838888	UNC	miR378	NOTEST	0.461527	0.507497	0.136985	-0.30283	0.76202	1	no	no	no	no	no
ARHGAP4	ARHGAP4	ARHGAP4	chrX:153172829-153191714	UNC	miR378	NOTEST	0.00953695	0	-1.79769e+308	-1.79769e+308	0.29178	1	no	no	no	no	no
ARHGAP40	ARHGAP40	ARHGAP40	chr20:37230576-37279295	UNC	miR378	NOTEST	0	0	0	0	1	1	no	no	no	no	no
ARHGAP42	ARHGAP42	ARHGAP42	chr11:100558406-100861656	UNC	miR378	OK	0.946038	1.11019	0.230834	-0.649249	0.516178	0.896838	no	no	no	no	no
ARHGAP44	ARHGAP44	ARHGAP44	chr17:12692828-12921381	UNC	miR378	NOTEST	0.182313	0.188823	0.0506187	-0.0519284	0.958586	1	no	no	no	no	no
ARHGAP5	ARHGAP5	ARHGAP5	chr14:32546494-32628934	UNC	miR378	OK	3.76044	4.4866	0.25472	-1.13864	0.254853	0.751743	no	no	no	no	no
ARHGAP5-AS1	ARHGAP5-AS1	ARHGAP5-AS1	chr14:32544624-32545905	UNC	miR378	NOTEST	0.214901	0.720787	1.7459	-1.70613	0.0879829	1	no	no	no	no	no
ARHGAP6	ARHGAP6	ARHGAP6	chrX:11155662-11683821	UNC	miR378	NOTEST	0.427878	0.691992	0.693556	-1.3986	0.161934	1	no	no	no	no	no
ARHGAP8	ARHGAP8	ARHGAP8	chr22:45064426-45258664	UNC	miR378	NOTEST	0.028078	0	-1.79769e+308	-1.79769e+308	0.222946	1	no	no	no	no	no
ARHGAP9	ARHGAP9	ARHGAP9	chr12:57853917-57873633	UNC	miR378	NOTEST	0	0	0	0	1	1	no	no	no	no	no
ARHGDIA	ARHGDIA	ARHGDIA	chr17:79825596-79829282	UNC	miR378	OK	65.0914	54.4255	-0.258184	1.85806	0.0631604	0.404997	no	no	no	no	no
ARHGDIB	ARHGDIB	ARHGDIB	chr12:15094949-15114562	UNC	miR378	NOTEST	0.157219	0.907697	2.52944	-2.50093	0.0123869	1	no	no	no	no	no
ARHGDIG	ARHGDIG	ARHGDIG	chr16:330605-333003	UNC	miR378	NOTEST	0.016378	0	-1.79769e+308	-1.79769e+308	0.306504	1	no	no	no	no	no
ARHGEF1	ARHGEF1	ARHGEF1	chr19:42387266-42411604	UNC	miR378	OK	6.16058	5.8307	-0.0793983	0.308493	0.757708	0.961877	no	no	no	no	no
ARHGEF10	ARHGEF10	ARHGEF10	chr8:1772148-1906807	UNC	miR378	OK	1.70156	2.50305	0.556834	-2.56565	0.0102983	0.138653	no	no	no	no	no
ARHGEF10L	ARHGEF10L	ARHGEF10L	chr1:17866329-18024370	UNC	miR378	OK	2.50053	2.9259	0.226646	-0.657797	0.510669	0.894189	no	no	no	no	no
ARHGEF11	ARHGEF11	ARHGEF11	chr1:156904631-157015162	UNC	miR378	OK	3.22125	3.23532	0.00628928	-0.0225813	0.981984	0.995388	no	no	no	no	no
ARHGEF12	ARHGEF12	ARHGEF12	chr11:120207617-120360645	UNC	miR378	OK	9.30233	8.56473	-0.119184	0.670203	0.502729	0.889919	no	no	no	no	no
ARHGEF15	ARHGEF15	ARHGEF15	chr17:8213555-8225834	UNC	miR378	NOTEST	0	0	0	0	1	1	no	no	no	no	no
ARHGEF16	ARHGEF16	ARHGEF16	chr1:3371146-3397677	UNC	miR378	NOTEST	0	0	0	0	1	1	no	no	no	no	no
ARHGEF17	ARHGEF17	ARHGEF17	chr11:73019662-73080425	UNC	miR378	OK	6.34319	7.64224	0.268787	-1.95449	0.0506429	0.358533	no	no	no	no	no
ARHGEF18	ARHGEF18	ARHGEF18	chr19:7459998-7537371	UNC	miR378	OK	2.55751	2.41078	-0.0852385	0.396821	0.6915	0.947414	no	no	no	no	no
ARHGEF19	ARHGEF19	ARHGEF19	chr1:16524598-16539104	UNC	miR378	OK	0.956674	0.529286	-0.85398	1.52526	0.127194	0.565649	no	no	no	no	no
ARHGEF2	ARHGEF2	ARHGEF2	chr1:155916629-155948336	UNC	miR378	OK	9.04619	9.29433	0.0390397	-0.246689	0.805149	0.968699	no	no	no	no	no
ARHGEF25	ARHGEF25	ARHGEF25	chr12:58003962-58011028	UNC	miR378	NOTEST	0.481928	0.379289	-0.345519	0.413291	0.679393	1	no	no	no	no	no
ARHGEF26	ARHGEF26	ARHGEF26	chr3:153742189-153975616	UNC	miR378	NOTEST	0.0284001	0.00143978	-4.30198	0.0570607	0.954497	1	no	no	no	no	no
ARHGEF26-AS1	ARHGEF26-AS1	ARHGEF26-AS1	chr3:153742189-153975616	UNC	miR378	NOTEST	0.308019	0.391225	0.344979	-0.414586	0.678445	1	no	no	no	no	no
ARHGEF3	ARHGEF3	ARHGEF3	chr3:56761445-57113336	UNC	miR378	OK	0.604763	0.421747	-0.519991	0.747669	0.45466	0.871098	no	no	no	no	no
ARHGEF33	ARHGEF33	ARHGEF33	chr2:39146503-39202590	UNC	miR378	NOTEST	0.0328261	0.054738	0.737698	-0.339994	0.733861	1	no	no	no	no	no
ARHGEF35	ARHGEF35	ARHGEF35	chr7:143883175-143892791	UNC	miR378	NOTEST	0.0164037	0	-1.79769e+308	-1.79769e+308	0.178256	1	no	no	no	no	no
ARHGEF37	ARHGEF37	ARHGEF37	chr5:148961134-149014527	UNC	miR378	NOTEST	0.158472	0.25682	0.69653	-0.999003	0.317793	1	no	no	no	no	no
ARHGEF38	ARHGEF38	ARHGEF38	chr4:106473776-106602070	UNC	miR378	NOTEST	0.0258347	0.0372875	0.529382	-0.275135	0.783212	1	no	no	no	no	no
ARHGEF4	ARHGEF4	ARHGEF4	chr2:131674223-131804836	UNC	miR378	NOTEST	0.0229207	0.107442	2.22884	-1.35343	0.175918	1	no	no	no	no	no
ARHGEF40	ARHGEF40	ARHGEF40	chr14:21538526-21558036	UNC	miR378	OK	6.97449	9.09825	0.383501	-2.70789	0.00677127	0.106709	no	no	no	no	no
ARHGEF5	ARHGEF5	ARHGEF5	chr7:144052488-144077725	UNC	miR378	NOTEST	0.0207026	0	-1.79769e+308	-1.79769e+308	0.0523284	1	no	no	no	no	no
ARHGEF6	ARHGEF6	ARHGEF6	chrX:135747711-135863503	UNC	miR378	OK	1.37691	1.399	0.022959	-0.0795823	0.936569	0.985554	no	no	no	no	no
ARHGEF7	ARHGEF7	ARHGEF7	chr13:111767623-111958081	UNC	miR378	OK	4.87012	5.29849	0.121626	-0.662345	0.50775	0.89395	no	no	no	no	no
ARHGEF9	ARHGEF9	ARHGEF9	chrX:62854847-63005426	UNC	miR378	OK	1.02273	1.07265	0.068753	-0.161025	0.872073	0.980689	no	no	no	no	no
ARID1A	ARID1A	ARID1A	chr1:27022521-27108601	UNC	miR378	OK	1.09488	1.18341	0.112186	-0.475445	0.63447	0.933292	no	no	no	no	no
ARID1B	ARID1B	ARID1B	chr6:157099063-157531913	UNC	miR378	OK	3.70991	3.8029	0.0357159	-0.231783	0.816707	0.970701	no	no	no	no	no
ARID2	ARID2	ARID2	chr12:46123619-46301819	UNC	miR378	OK	2.34701	1.91321	-0.294827	1.45232	0.146412	0.601239	no	no	no	no	no
ARID3A	ARID3A	ARID3A	chr19:926036-972803	UNC	miR378	OK	4.681	5.19037	0.14902	-0.7253	0.468268	0.875775	no	no	no	no	no
ARID3B	ARID3B	ARID3B	chr15:74833547-74890472	UNC	miR378	OK	0.661412	0.543133	-0.284244	0.619563	0.535546	0.901642	no	no	no	no	yes
ARID3C	ARID3C	ARID3C	chr9:34621454-34628011	UNC	miR378	NOTEST	0	0	0	0	1	1	no	no	no	no	no
ARID4A	ARID4A	ARID4A	chr14:58765221-58840451	UNC	miR378	OK	0.955621	0.708776	-0.431108	1.08551	0.277695	0.773509	no	no	no	no	no
ARID4B	ARID4B	ARID4B	chr1:235330209-235491532	UNC	miR378	OK	2.55912	2.15178	-0.250115	1.01572	0.309763	0.797519	no	no	no	no	no
ARID5A	ARID5A	ARID5A	chr2:97202463-97218371	UNC	miR378	OK	0.971781	1.49459	0.621044	-1.48498	0.137548	0.582311	no	no	no	no	no
ARID5B	ARID5B	ARID5B	chr10:63661012-63856707	UNC	miR378	OK	7.48901	5.06475	-0.564282	2.98343	0.00285034	0.0579321	no	no	no	no	no
ARIH1	ARIH1	ARIH1	chr15:72766666-72878896	UNC	miR378	OK	4.80577	5.23052	0.122185	-0.706227	0.480047	0.882102	no	no	no	no	no
ARIH2	ARIH2	ARIH2	chr3:48955220-49022971	UNC	miR378	OK	8.15119	8.22587	0.0131576	-0.0825837	0.934183	0.985554	no	no	no	no	no
ARL1	ARL1	ARL1	chr12:101786902-101801572	UNC	miR378	OK	15.6199	15.1599	-0.0431284	0.290136	0.771712	0.963275	no	no	no	no	no
ARL10	ARL10	ARL10	chr5:175792501-175800503	UNC	miR378	OK	3.35434	2.58604	-0.375281	1.23648	0.21628	0.710721	no	no	no	no	no
ARL11	ARL11	ARL11	chr13:50202434-50208008	UNC	miR378	NOTEST	0.0464015	0.0464245	0.000717006	-0.000392332	0.999687	1	no	no	no	no	no
ARL13A	ARL13A	ARL13A	chrX:100224696-100245820	UNC	miR378	NOTEST	0.0231381	0	-1.79769e+308	-1.79769e+308	0.348622	1	no	no	no	no	no
ARL13B	ARL13B	ARL13B	chr3:93698982-93774522	UNC	miR378	OK	1.6322	1.36914	-0.25355	0.717268	0.473209	0.879577	no	no	no	no	no
ARL14	ARL14	ARL14	chr3:160394947-160396235	UNC	miR378	NOTEST	0.0110457	0	-1.79769e+308	-1.79769e+308	0.306504	1	no	no	no	no	no
ARL15	ARL15	ARL15	chr5:53180613-53606403	UNC	miR378	OK	0.547821	0.923127	0.752825	-1.26507	0.205846	0.695943	no	no	no	no	no
ARL16	ARL16	ARL16	chr17:79648223-79650954	UNC	miR378	OK	12.6773	15.7298	0.311247	-1.56519	0.117539	0.549366	no	no	no	no	no
ARL17A	ARL17A,ARL17B	ARL17A,ARL17B	chr17_ctg5_hap1:195720-458604	UNC	miR378	OK	0.740351	0.989323	0.418232	-0.366953	0.713654	0.951323	no	no	no	no	no
ARL17B	ARL17B	ARL17B	chr17_ctg5_hap1:195720-458604	UNC	miR378	LOWDATA	1.35991	1.33699	-0.0245228	0	1	1	no	no	no	no	no
ARL2	ARL2	ARL2	chr11:64781584-64808044	UNC	miR378	OK	26.942	21.5164	-0.324419	1.69227	0.0905941	0.488723	no	no	no	no	no
ARL2-SNX15	ARL2-SNX15	ARL2-SNX15	chr11:64781584-64808044	UNC	miR378	NOTEST	0	0	0	0	1	1	no	no	no	no	no
ARL2BP	ARL2BP	ARL2BP	chr16:57279037-57287545	UNC	miR378	OK	19.4201	15.9444	-0.284505	1.73351	0.0830045	0.464299	no	no	no	no	no
ARL3	ARL3	ARL3	chr10:104433483-104474190	UNC	miR378	OK	3.12648	2.96314	-0.0774142	0.329262	0.741958	0.957263	no	no	no	no	no
ARL4A	ARL4A	ARL4A	chr7:12726451-12730558	UNC	miR378	OK	1.122	1.15655	0.0437558	-0.0700201	0.944178	0.987111	no	no	no	no	no
ARL4C	ARL4C	ARL4C	chr2:235401685-235405693	UNC	miR378	OK	5.16043	3.57351	-0.530146	2.49822	0.0124819	0.154972	no	no	no	no	no
ARL4D	ARL4D	ARL4D	chr17:41476352-41478504	UNC	miR378	NOTEST	0.199562	0.0242579	-3.04031	0.818494	0.413075	1	no	no	no	no	no
ARL5A	ARL5A	ARL5A	chr2:152657479-152685009	UNC	miR378	OK	5.41042	6.62919	0.293093	-1.38647	0.165602	0.633815	no	no	no	no	no
ARL5B	ARL5B	ARL5B	chr10:18948312-18966940	UNC	miR378	OK	3.72926	6.62163	0.828297	-4.13147	3.60458e-05	0.00194347	yes	no	no	no	no
ARL5C	ARL5C	ARL5C	chr17:37313146-37322414	UNC	miR378	NOTEST	0	0	0	0	1	1	no	no	no	no	no
ARL6	ARL6	ARL6	chr3:97483594-97517373	UNC	miR378	OK	1.25839	1.21912	-0.0457301	0.0684621	0.945418	0.987405	no	no	no	no	no
ARL6IP1	ARL6IP1	ARL6IP1	chr16:18802990-18812857	UNC	miR378	OK	43.5302	59.0132	0.439022	-3.41258	0.000643501	0.0188771	yes	no	no	no	no
ARL6IP4	ARL6IP4	ARL6IP4	chr12:123464879-123467460	UNC	miR378	OK	5.5231	5.42847	-0.0249311	0.0760633	0.939369	0.985554	no	no	no	no	no
ARL6IP5	ARL6IP5	ARL6IP5	chr3:69134089-69155239	UNC	miR378	OK	29.5236	27.8239	-0.0855428	0.598735	0.54935	0.906653	no	no	no	no	no
ARL6IP6	ARL6IP6	ARL6IP6	chr2:153574406-153617767	UNC	miR378	OK	2.89126	2.62687	-0.138354	0.429709	0.667407	0.94186	no	no	no	no	no
ARL8A	ARL8A	ARL8A	chr1:202102531-202113871	UNC	miR378	OK	11.8583	7.05168	-0.74986	3.02506	0.00248584	0.0527325	no	no	no	no	no
ARL8B	ARL8B	ARL8B	chr3:5163929-5222601	UNC	miR378	OK	14.3829	10.9975	-0.387178	2.34018	0.0192747	0.202046	no	no	no	no	no
ARL9	ARL9	ARL9	chr4:57371374-57390058	UNC	miR378	NOTEST	0.0935435	0	-1.79769e+308	-1.79769e+308	0.129517	1	no	no	no	no	no
ARMC1	ARMC1	ARMC1	chr8:66514690-66546452	UNC	miR378	OK	7.88361	8.05938	0.0318141	-0.174205	0.861704	0.979071	no	no	no	no	no
ARMC10	ARMC10	ARMC10	chr7:102715327-102789569	UNC	miR378	OK	6.53665	8.59542	0.395017	-1.30129	0.193158	0.676425	no	no	no	no	no
ARMC12	ARMC12	ARMC12	chr6:35704858-35716685	UNC	miR378	NOTEST	0.0874555	0	-1.79769e+308	-1.79769e+308	0.0910512	1	no	no	no	no	no
ARMC2	ARMC2	ARMC2	chr6:109169618-109295352	UNC	miR378	NOTEST	0.253113	0.183407	-0.464731	0.480728	0.63071	1	no	no	no	no	no
ARMC3	ARMC3	ARMC3	chr10:23216953-23326514	UNC	miR378	NOTEST	0	0	0	0	1	1	no	no	no	no	no
ARMC4	ARMC4	ARMC4	chr10:28101096-28287977	UNC	miR378	NOTEST	0.323839	0.100619	-1.68637	1.40515	0.159977	1	no	no	no	no	no
ARMC5	ARMC5	ARMC5	chr16:31470316-31478488	UNC	miR378	OK	1.49762	1.938	0.371897	-1.00554	0.314639	0.798494	no	no	no	no	no
ARMC6	ARMC6	ARMC6	chr19:19144386-19168987	UNC	miR378	OK	7.73506	8.12756	0.0714101	-0.356161	0.72172	0.953804	no	yes	yes	no	no
ARMC7	ARMC7	ARMC7	chr17:73106081-73127890	UNC	miR378	NOTEST	0.476222	0.289194	-0.719593	0.685447	0.493062	1	no	no	no	no	no
ARMC8	ARMC8	ARMC8	chr3:137906147-138048728	UNC	miR378	OK	3.23205	4.56122	0.496971	-2.04038	0.0413121	0.316944	no	no	no	no	no
ARMC9	ARMC9	ARMC9	chr2:232063341-232209914	UNC	miR378	OK	4.35763	3.53302	-0.302639	1.11372	0.265401	0.762047	no	no	no	no	no
ARMCX1	ARMCX1	ARMCX1	chrX:100805513-100809675	UNC	miR378	OK	7.20359	5.4724	-0.396542	1.69744	0.0896135	0.485865	no	no	no	no	no
ARMCX2	ARMCX2	ARMCX2	chrX:100910267-100914863	UNC	miR378	OK	13.3218	13.1005	-0.024169	0.126183	0.899587	0.981209	no	no	no	no	no
ARMCX3	ARMCX3	ARMCX3	chrX:100878119-100882831	UNC	miR378	OK	5.29323	5.81712	0.136158	-0.56409	0.572693	0.911609	no	no	no	no	no
ARMCX4	ARMCX4	ARMCX4	chrX:100673250-100790975	UNC	miR378	NOTEST	0.351902	0.196398	-0.841395	0.763721	0.445034	1	no	no	no	no	no
ARMCX5	ARMCX5	ARMCX5	chrX:101854095-101972661	UNC	miR378	OK	1.77326	2.27626	0.360261	-0.908014	0.363871	0.824284	no	no	no	no	no
ARMCX5-GPRASP2	ARMCX5-GPRASP2,GPRASP2	ARMCX5-GPRASP2,GPRASP2	chrX:101854095-101972661	UNC	miR378	OK	0.585642	0.770978	0.396671	-0.745634	0.455889	0.871907	no	no	no	no	no
ARMCX6	ARMCX6	ARMCX6	chrX:100870107-100872991	UNC	miR378	OK	20.6795	17.7646	-0.219194	0.815453	0.414813	0.850023	no	no	no	no	no
ARMS2	ARMS2	ARMS2	chr10:124214178-124216868	UNC	miR378	NOTEST	0	0	0	0	1	1	no	no	no	no	no
ARNT	ARNT	ARNT	chr1:150782180-150849244	UNC	miR378	OK	2.21226	1.75671	-0.332646	1.22329	0.22122	0.71749	no	no	no	no	no
ARNT2	ARNT2	ARNT2	chr15:80696691-80890277	UNC	miR378	OK	2.35434	2.96331	0.33189	-1.7655	0.0774793	0.449855	no	no	no	no	no
ARNTL	ARNTL	ARNTL	chr11:13299324-13408812	UNC	miR378	OK	2.44085	2.63007	0.107718	-0.334398	0.738079	0.957134	no	no	no	no	no
ARNTL2	ARNTL2	ARNTL2	chr12:27485786-27578746	UNC	miR378	OK	3.46213	4.25579	0.297766	-1.12365	0.261161	0.758209	no	no	no	no	no
ARPC1A	ARPC1A	ARPC1A	chr7:98923495-98963885	UNC	miR378	OK	43.3977	71.2061	0.714383	-5.52526	3.28989e-08	5.98658e-06	yes	yes	yes	yes	no
ARPC1B	ARPC1B	ARPC1B	chr7:98972297-99006305	UNC	miR378	OK	36.2716	46.906	0.370931	-2.52726	0.0114957	0.147156	no	no	no	no	no
ARPC2	ARPC2	ARPC2	chr2:219081873-219119071	UNC	miR378	OK	157.584	144.107	-0.128978	1.01431	0.310435	0.797519	no	no	no	no	no
ARPC3	ARPC3	ARPC3	chr12:110872705-110888158	UNC	miR378	OK	107.291	93.1884	-0.20331	1.49847	0.134011	0.577107	no	no	no	no	no
ARPC4	ARPC4	ARPC4	chr3:9821653-9878040	UNC	miR378	OK	72.6225	68.3294	-0.0879109	0.586741	0.557377	0.907736	no	no	no	no	no
ARPC4-TTLL3	ARPC4-TTLL3	ARPC4-TTLL3	chr3:9821653-9878040	UNC	miR378	NOTEST	0.382107	0.0473723	-3.01186	0.953823	0.340173	1	no	no	no	no	no
ARPC5	ARPC5	ARPC5	chr1:183595331-183604985	UNC	miR378	OK	61.3187	22.9939	-1.41507	9.38065	0	0	yes	no	no	no	no
ARPC5L	ARPC5L	ARPC5L	chr9:127631483-127639696	UNC	miR378	OK	16.9753	15.3236	-0.147683	0.67198	0.501596	0.889497	no	no	no	no	no
ARPM1	ARPM1	ARPM1	chr3:169484710-169487683	UNC	miR378	OK	1.37477	1.20043	-0.195637	0.380151	0.703834	0.950704	no	no	no	no	no
ARPP19	ARPP19	ARPP19	chr15:52839431-52861213	UNC	miR378	OK	16.6121	16.4026	-0.018314	0.13652	0.89141	0.98117	no	no	no	no	no
ARPP21	ARPP21	ARPP21	chr3:35683848-35835988	UNC	miR378	NOTEST	0.0031876	0	-1.79769e+308	-1.79769e+308	0.399046	1	no	no	no	no	no
ARR3	ARR3	ARR3	chrX:69488184-69501690	UNC	miR378	NOTEST	0	0	0	0	1	1	no	no	no	no	no
ARRB1	ARRB1	ARRB1	chr11:74971165-75062875	UNC	miR378	OK	0.90286	0.583078	-0.630814	1.83332	0.0667548	0.416181	no	no	no	no	no
ARRB2	ARRB2	ARRB2	chr17:4613788-4624795	UNC	miR378	OK	1.19557	0.893243	-0.42058	0.524671	0.599812	0.921072	no	no	no	no	no
ARRDC1	ARRDC1	ARRDC1	chr9:140500095-140513308	UNC	miR378	OK	2.88789	2.82764	-0.030418	0.0812447	0.935247	0.985554	no	no	no	no	no
ARRDC2	ARRDC2	ARRDC2	chr19:18111943-18124911	UNC	miR378	OK	1.1064	0.740524	-0.579259	0.966363	0.333863	0.808483	no	no	no	no	no
ARRDC3	ARRDC3	ARRDC3	chr5:90664540-90716532	UNC	miR378	OK	3.4293	3.62807	0.0812862	-0.370961	0.710667	0.951004	no	no	no	no	no
ARRDC4	ARRDC4	ARRDC4	chr15:98503932-98517068	UNC	miR378	OK	1.38633	1.23974	-0.161235	0.459292	0.646025	0.936354	no	no	no	no	no
ARRDC5	ARRDC5	ARRDC5	chr19:4890448-4902879	UNC	miR378	NOTEST	0	0	0	0	1	1	no	no	no	no	no
ARSA	ARSA	ARSA	chr22:51061181-51066601	UNC	miR378	OK	2.36884	2.64103	0.156918	-0.670323	0.502652	0.889918	no	no	no	no	no
ARSB	ARSB	ARSB	chr5:78073036-78282357	UNC	miR378	OK	8.47429	13.089	0.627189	-2.78579	0.0053398	0.0910477	no	no	no	no	no
ARSD	ARSD	ARSD	chrX:2822010-2847416	UNC	miR378	OK	0.819925	1.13098	0.464008	-1.44837	0.147513	0.603275	no	no	no	no	no
ARSE	ARSE	ARSE	chrX:2852672-2882494	UNC	miR378	OK	0.74374	0.949461	0.35231	-0.653198	0.513629	0.896272	no	no	no	no	no
ARSF	ARSF	ARSF	chrX:2958274-3030770	UNC	miR378	NOTEST	0.0094723	0	-1.79769e+308	-1.79769e+308	0.351549	1	no	no	no	no	no
ARSG	ARSG	ARSG	chr17:66255322-66417000	UNC	miR378	NOTEST	0.471109	0.456685	-0.0448609	0.0642392	0.94878	1	no	no	no	no	no
ARSH	ARSH	ARSH	chrX:2924653-2951426	UNC	miR378	NOTEST	0	0	0	0	1	1	no	no	no	no	no
ARSI	ARSI	ARSI	chr5:149675908-149682525	UNC	miR378	OK	0.502406	0.748686	0.575509	-1.13045	0.258287	0.755152	no	no	no	no	no
ARSJ	ARSJ	ARSJ	chr4:114821439-114900878	UNC	miR378	OK	10.9311	9.93644	-0.137643	0.937491	0.348506	0.8169	no	no	no	no	no
ARSK	ARSK	ARSK	chr5:94890824-94940806	UNC	miR378	OK	3.2658	3.71783	0.187026	-0.777252	0.43701	0.861708	no	no	no	no	no
ART1	ART1	ART1	chr11:3666360-3685646	UNC	miR378	NOTEST	0	0	0	0	1	1	no	no	no	no	no
ART3	ART3	ART3	chr4:76932332-77033955	UNC	miR378	NOTEST	0.00962978	0	-1.79769e+308	-1.79769e+308	0.426922	1	no	no	no	no	no
ART4	ART4	ART4	chr12:14982244-14996413	UNC	miR378	NOTEST	0	0	0	0	1	1	no	no	no	no	no
ART5	ART5	ART5	chr11:3659735-3663546	UNC	miR378	NOTEST	0.0470243	0	-1.79769e+308	-1.79769e+308	0.235792	1	no	no	no	no	no
ARTN	ARTN	ARTN	chr1:44398991-44402912	UNC	miR378	NOTEST	0.0948122	0.0210584	-2.17068	0.141729	0.887294	1	no	no	no	no	no
ARV1	ARV1	ARV1	chr1:231114822-231136479	UNC	miR378	OK	4.61141	3.78199	-0.286064	0.827442	0.407986	0.846766	no	no	no	no	no
ARVCF	ARVCF	ARVCF	chr22:19863039-20004309	UNC	miR378	NOTEST	0.362308	0.487195	0.427285	-0.578917	0.562645	1	no	no	no	no	no
ARX	ARX	ARX	chrX:25021812-25034065	UNC	miR378	NOTEST	0.0101823	0.00627655	-0.698016	0.125529	0.900105	1	no	no	no	no	no
AS3MT	AS3MT	AS3MT	chr10:104613966-104661655	UNC	miR378	NOTEST	0.113651	0.294054	1.37147	-0.832071	0.405369	1	no	no	no	no	no
ASAH1	ASAH1	ASAH1	chr8:17913924-17942507	UNC	miR378	OK	12.3742	11.679	-0.0834137	0.467968	0.639807	0.933851	no	no	no	no	no
ASAH2	ASAH2	ASAH2	chr10:51946999-52008370	UNC	miR378	NOTEST	0.418913	0.531265	0.342783	-0.437632	0.661653	1	no	no	no	no	no
ASAH2B	ASAH2B	ASAH2B	chr10:52499707-52514569	UNC	miR378	OK	1.66921	2.15133	0.36606	-0.470127	0.638265	0.933851	no	no	no	no	no
ASAP1	ASAP1	ASAP1	chr8:131064350-131455906	UNC	miR378	OK	8.63776	8.55056	-0.0146382	0.0761944	0.939264	0.985554	no	no	no	no	no
ASAP1-IT1	ASAP1-IT1	ASAP1-IT1	chr8:131064350-131455906	UNC	miR378	NOTEST	0.234811	0.0343445	-2.77335	0.296148	0.767117	1	no	no	no	no	no
ASAP2	ASAP2	ASAP2	chr2:9346893-9545812	UNC	miR378	OK	14.0999	14.6969	0.0598288	-0.33148	0.740282	0.957263	no	no	no	no	no
ASAP3	ASAP3	ASAP3	chr1:23755055-23810750	UNC	miR378	NOTEST	0.279285	0.449864	0.687751	-1.12258	0.261618	1	no	no	no	no	no
ASB1	ASB1	ASB1	chr2:239335625-239360891	UNC	miR378	OK	5.57203	6.22817	0.160605	-1.06737	0.285807	0.780105	no	no	no	no	no
ASB10	ASB10	ASB10	chr7:150872784-150884919	UNC	miR378	NOTEST	0	0	0	0	1	1	no	no	no	no	no
ASB11	ASB11	ASB11	chrX:15299830-15333746	UNC	miR378	NOTEST	0.0757946	0.0562173	-0.431081	0.110737	0.911825	1	no	no	no	no	no
ASB12	ASB12	ASB12	chrX:63444071-63450511	UNC	miR378	NOTEST	0	0	0	0	1	1	no	no	no	no	no
ASB13	ASB13	ASB13	chr10:5680819-5708558	UNC	miR378	OK	1.57199	1.50975	-0.0582749	0.108676	0.913459	0.98292	no	no	no	no	no
ASB14	ASB14	ASB14	chr3:57261764-57326710	UNC	miR378	NOTEST	0.36408	0.30548	-0.25318	0.213366	0.831042	1	no	no	no	no	no
ASB15	ASB15	ASB15	chr7:123249111-123277932	UNC	miR378	NOTEST	0	0	0	0	1	1	no	no	no	no	no
ASB16	ASB16	ASB16	chr17:42248073-42264082	UNC	miR378	NOTEST	0.187812	0.109695	-0.7758	0.494174	0.621183	1	no	no	no	no	no
ASB17	ASB17	ASB17	chr1:76384557-76398116	UNC	miR378	NOTEST	0	0	0	0	1	1	no	no	no	no	no
ASB18	ASB18	ASB18	chr2:237103514-237172988	UNC	miR378	NOTEST	0	0	0	0	1	1	no	no	no	no	no
ASB2	ASB2	ASB2	chr14:94400498-94443076	UNC	miR378	NOTEST	0.014574	0	-1.79769e+308	-1.79769e+308	0.294043	1	no	no	no	no	no
ASB3	ASB3	ASB3	chr2:53897116-54087170	UNC	miR378	OK	1.65185	1.91732	0.215009	-0.199197	0.842109	0.976136	no	no	no	no	no
ASB4	ASB4	ASB4	chr7:95115212-95169543	UNC	miR378	NOTEST	0.0205528	0.00926007	-1.15024	0.12234	0.90263	1	no	no	no	no	no
ASB5	ASB5	ASB5	chr4:177134825-177190373	UNC	miR378	NOTEST	0.0131669	0.0382368	1.53805	-0.526713	0.598393	1	no	no	no	no	no
ASB6	ASB6	ASB6	chr9:132388434-132404448	UNC	miR378	OK	4.10472	4.0348	-0.0247856	0.0999494	0.920384	0.984442	no	no	no	no	no
ASB7	ASB7	ASB7	chr15:101142754-101191904	UNC	miR378	NOTEST	0.21939	0.165834	-0.403755	0.278097	0.780938	1	no	no	no	no	no
ASB8	ASB8	ASB8	chr12:48541571-48551377	UNC	miR378	OK	4.44509	4.56391	0.0380597	-0.159635	0.873169	0.98085	no	no	no	no	no
ASB9	ASB9	ASB9	chrX:15262108-15288589	UNC	miR378	NOTEST	0	0.0111877	1.79769e+308	1.79769e+308	0.481799	1	no	no	no	no	no
ASB9P1	ASB9P1	ASB9P1	chr15:93338713-93340338	UNC	miR378	NOTEST	0	0.0117879	1.79769e+308	1.79769e+308	0.390349	1	no	no	no	no	no
ASCC1	ASCC1	ASCC1	chr10:73855789-73995618	UNC	miR378	OK	3.52478	3.15342	-0.160618	0.422827	0.672422	0.943276	no	no	no	no	no
ASCC2	ASCC2	ASCC2	chr22:30184596-30234293	UNC	miR378	OK	6.0185	6.33271	0.0734187	-0.38885	0.697387	0.949137	no	no	no	no	no
ASCC3	ASCC3	ASCC3	chr6:100956607-101329224	UNC	miR378	OK	13.9722	14.1945	0.0227806	-0.156853	0.87536	0.98085	no	no	no	no	no
ASCL1	ASCL1	ASCL1	chr12:103351451-103354294	UNC	miR378	NOTEST	0	0	0	0	1	1	no	no	no	no	no
ASCL2	ASCL2	ASCL2	chr11:2289727-2292182	UNC	miR378	NOTEST	0	0	0	0	1	1	no	no	no	no	no
ASCL3	ASCL3	ASCL3	chr11:8959118-8964580	UNC	miR378	NOTEST	0	0	0	0	1	1	no	no	no	no	no
ASCL4	ASCL4	ASCL4	chr12:108168161-108170421	UNC	miR378	NOTEST	0	0	0	0	1	1	no	no	no	no	no
ASF1A	ASF1A	ASF1A	chr6:119134611-119256327	UNC	miR378	OK	5.39283	7.29425	0.435716	-2.04334	0.041019	0.315735	no	no	no	no	no
ASF1B	ASF1B	ASF1B	chr19:14230320-14247440	UNC	miR378	OK	5.16315	7.75168	0.586256	-2.5525	0.0106952	0.141864	no	no	no	no	no
ASGR1	ASGR1	ASGR1	chr17:7076750-7082883	UNC	miR378	NOTEST	0.0497312	0.151155	1.6038	-0.582282	0.560377	1	no	no	no	no	no
ASGR2	ASGR2	ASGR2	chr17:7004640-7018130	UNC	miR378	NOTEST	0	0	0	0	1	1	no	no	no	no	no
ASH1L	ASH1L	ASH1L	chr1:155305051-155533735	UNC	miR378	OK	1.08784	1.01608	-0.0984505	0.429731	0.667392	0.94186	no	no	no	no	no
ASH2L	ASH2L	ASH2L	chr8:37963010-37997228	UNC	miR378	OK	6.32874	5.7223	-0.145323	0.448997	0.653434	0.938788	no	no	no	no	no
ASIP	ASIP	ASIP	chr20:32848170-32857148	UNC	miR378	NOTEST	0	0	0	0	1	1	no	no	no	no	no
ASL	ASL	ASL	chr7:65540775-65558329	UNC	miR378	OK	6.94152	8.23315	0.246192	-1.09251	0.27461	0.771185	no	no	no	no	no
ASMT	ASMT	ASMT	chrY:1660485-1711974	UNC	miR378	NOTEST	0.00566707	0.0741026	3.70885	-0.327287	0.743451	1	no	no	no	no	no
ASMTL	ASMTL	ASMTL	chrY:1469423-1522655	UNC	miR378	OK	1.29692	1.40086	0.111224	-0.20137	0.84041	0.975751	no	no	no	no	no
ASMTL-AS1	ASMTL-AS1	ASMTL-AS1	chrY:1469423-1522655	UNC	miR378	NOTEST	0.211797	0.250784	0.243758	-0.184392	0.853706	1	no	no	no	no	no
ASNA1	ASNA1	ASNA1	chr19:12848305-12859137	UNC	miR378	OK	23.0638	23.0667	0.000181769	-0.0011192	0.999107	0.999457	no	no	no	no	no
ASNS	ASNS	ASNS	chr7:97481428-97501854	UNC	miR378	OK	23.566	17.6664	-0.415698	2.28311	0.0224238	0.222064	no	no	no	no	no
ASNSD1	ASNSD1	ASNSD1	chr2:190526124-190535557	UNC	miR378	OK	4.33863	4.68545	0.11095	-0.451175	0.651863	0.938788	no	no	no	no	no
ASPA	ASPA	ASPA	chr17:3377403-3402700	UNC	miR378	NOTEST	0	0	0	0	1	1	no	no	no	no	no
ASPDH	ASPDH	ASPDH	chr19:51014856-51017947	UNC	miR378	NOTEST	0.0171297	0	-1.79769e+308	-1.79769e+308	0.42023	1	no	no	no	no	no
ASPG	ASPG	ASPG	chr14:104552022-104579046	UNC	miR378	NOTEST	0	0	0	0	1	1	no	no	no	no	no
ASPH	ASPH	ASPH	chr8:62200524-62627199	UNC	miR378	OK	59.8173	63.936	0.0960664	-0.658074	0.510491	0.894189	no	no	no	no	no
ASPHD1	ASPHD1	ASPHD1	chr16:29912146-29917377	UNC	miR378	OK	0.563366	0.565938	0.00657068	-0.00779464	0.993781	0.997795	no	no	no	no	no
ASPHD2	ASPHD2	ASPHD2	chr22:26825279-26840978	UNC	miR378	OK	0.495549	0.610444	0.300831	-0.540487	0.588861	0.918516	no	no	no	no	no
ASPM	ASPM	ASPM	chr1:197053256-197115824	UNC	miR378	OK	1.81634	1.93243	0.0893829	-0.351748	0.725027	0.954773	no	no	no	no	no
ASPN	ASPN	ASPN	chr9:95059639-95432547	UNC	miR378	NOTEST	0.4487	0.307762	-0.543936	0.496032	0.619872	1	no	no	no	no	no
ASPRV1	ASPRV1	ASPRV1	chr2:70187223-70314147	UNC	miR378	NOTEST	0.0389024	0.0510312	0.391518	-0.117314	0.906611	1	no	no	no	no	no
ASPSCR1	ASPSCR1	ASPSCR1	chr17:79935425-79975282	UNC	miR378	OK	3.14002	2.35661	-0.414061	1.12977	0.258571	0.755474	no	no	no	no	no
ASRGL1	ASRGL1	ASRGL1	chr11:62104773-62160887	UNC	miR378	NOTEST	0.0280018	0	-1.79769e+308	-1.79769e+308	0.229017	1	no	no	no	no	no
ASS1	ASS1	ASS1	chr9:133320093-133376661	UNC	miR378	OK	3.91507	3.49441	-0.16399	0.552145	0.580849	0.914306	no	no	no	no	no
ASTE1	ASTE1	ASTE1	chr3:130569368-130745646	UNC	miR378	OK	1.56722	1.84766	0.237494	-0.517745	0.604636	0.922487	no	no	no	no	no
ASTL	ASTL	ASTL	chr2:96789588-96804175	UNC	miR378	NOTEST	0	0	0	0	1	1	no	no	no	no	no
ASTN1	ASTN1	ASTN1	chr1:176830202-177134024	UNC	miR378	NOTEST	0	0	0	0	1	1	no	no	no	no	no
ASTN2	ASTN2	ASTN2	chr9:119187503-120177317	UNC	miR378	OK	1.53114	1.89002	0.303795	-0.599578	0.548788	0.906653	no	no	no	no	no
ASUN	ASUN	ASUN	chr12:27058111-27091254	UNC	miR378	OK	2.80257	3.06149	0.127486	-0.476412	0.633781	0.933292	no	no	no	no	no
ASXL1	ASXL1	ASXL1	chr20:30946146-31027122	UNC	miR378	OK	4.86296	3.68838	-0.398847	1.44971	0.147139	0.602527	no	no	no	no	no
ASXL2	ASXL2	ASXL2	chr2:25962252-26101312	UNC	miR378	OK	1.13434	0.996902	-0.186336	0.670819	0.502336	0.889918	no	no	no	no	yes
ASXL3	ASXL3	ASXL3	chr18:31158540-31327399	UNC	miR378	NOTEST	0.00500243	0	-1.79769e+308	-1.79769e+308	0.191308	1	no	no	no	no	no
ASZ1	ASZ1	ASZ1	chr7:117003275-117067577	UNC	miR378	NOTEST	0.0137051	0	-1.79769e+308	-1.79769e+308	0.222946	1	no	no	no	no	no
ATAD1	ATAD1	ATAD1	chr10:89512874-89577917	UNC	miR378	OK	9.11985	6.43586	-0.502877	2.58659	0.00969307	0.133434	no	no	no	no	no
ATAD2	ATAD2	ATAD2	chr8:124332090-124408705	UNC	miR378	OK	1.60083	1.74548	0.124803	-0.482246	0.629632	0.932338	no	no	no	no	no
ATAD2B	ATAD2B	ATAD2B	chr2:23971533-24149936	UNC	miR378	FAIL	0.648464	0.456725	0	0	1	1	no	no	no	no	no
ATAD3A	ATAD3A	ATAD3A	chr1:1447522-1470067	UNC	miR378	OK	4.88232	7.635	0.645063	-3.06803	0.00215478	0.0475276	yes	no	no	no	no
ATAD3B	ATAD3B	ATAD3B	chr1:1407163-1431582	UNC	miR378	OK	2.9152	3.96876	0.445091	-1.74082	0.0817149	0.461072	no	no	no	no	no
ATAD3C	ATAD3C	ATAD3C	chr1:1385068-1405538	UNC	miR378	NOTEST	0.34265	0.690761	1.01145	-2.01912	0.0434746	1	no	no	no	no	no
ATAD5	ATAD5	ATAD5	chr17:29159022-29222295	UNC	miR378	OK	0.84276	0.774295	-0.122239	0.346228	0.729171	0.955367	no	no	no	no	no
ATAT1	ATAT1	ATAT1	chr6_ssto_hap7:1926891-1946878	UNC	miR378	OK	0.860205	1.06085	0.302461	-0.378619	0.70497	0.950704	no	no	no	no	no
ATCAY	ATCAY	ATCAY	chr19:3880617-3928080	UNC	miR378	NOTEST	0.120888	0.147323	0.285313	-0.332796	0.739288	1	no	no	no	no	no
ATE1	ATE1	ATE1	chr10:123502624-123687546	UNC	miR378	OK	3.45387	3.38204	-0.0303185	0.0682195	0.945611	0.987405	no	no	no	no	no
ATF1	ATF1	ATF1	chr12:51157788-51214943	UNC	miR378	OK	3.87827	4.2857	0.144118	-0.554994	0.578898	0.913381	no	no	no	no	no
ATF2	ATF2	ATF2	chr2:175936977-176032934	UNC	miR378	OK	7.2059	5.66525	-0.347038	1.00383	0.315461	0.799013	no	no	no	no	no
ATF3	ATF3	ATF3	chr1:212738675-212794119	UNC	miR378	NOTEST	0.220589	0.246403	0.159659	-0.105025	0.916356	1	no	no	no	no	no
ATF4	ATF4	ATF4	chr22:39916568-39918691	UNC	miR378	OK	147.189	129.381	-0.186044	1.45375	0.146016	0.600313	no	no	no	no	no
ATF5	ATF5	ATF5	chr19:50392913-50437193	UNC	miR378	OK	5.31203	4.38683	-0.276084	0.718876	0.472217	0.879092	no	no	no	no	no
ATF6	ATF6	ATF6	chr1:161736033-161933860	UNC	miR378	OK	5.08956	4.50071	-0.177387	1.11345	0.265515	0.762186	no	no	no	no	no
ATF6B	ATF6B	ATF6B	chr6_mcf_hap5:3462872-3475845	UNC	miR378	OK	10.572	8.31783	-0.345972	1.79382	0.0728414	0.434586	no	no	no	no	no
ATF7	ATF7	ATF7	chr12:53905842-54020199	UNC	miR378	OK	4.7031	2.54661	-0.885036	1.94186	0.0521541	0.36414	no	no	no	no	no
ATF7IP	ATF7IP	ATF7IP	chr12:14518610-14651697	UNC	miR378	OK	4.27498	4.36441	0.029869	-0.161607	0.871615	0.980689	no	no	no	no	no
ATF7IP2	ATF7IP2	ATF7IP2	chr16:10479911-10577495	UNC	miR378	NOTEST	0.00850445	0.030067	1.82189	-0.287253	0.773919	1	no	no	no	no	no
ATG10	ATG10	ATG10	chr5:81267843-81551216	UNC	miR378	OK	1.35157	1.00313	-0.430131	0.617947	0.53661	0.902044	no	no	no	no	no
ATG12	ATG12	ATG12	chr5:115163893-115177548	UNC	miR378	OK	4.91188	5.73181	0.222716	-0.98397	0.32513	0.80577	no	no	no	no	no
ATG13	ATG13	ATG13	chr11:46638825-46697568	UNC	miR378	OK	5.53066	5.9615	0.108223	-0.45935	0.645983	0.936354	no	no	no	no	no
ATG14	ATG14	ATG14	chr14:55833108-55878576	UNC	miR378	OK	1.04719	0.878375	-0.25361	0.672779	0.501088	0.889492	no	no	no	no	no
ATG16L1	ATG16L1	ATG16L1	chr2:234160216-234204320	UNC	miR378	OK	5.19587	5.16762	-0.00786433	0.0275384	0.97803	0.994452	no	no	no	no	no
ATG16L2	ATG16L2	ATG16L2	chr11:72525450-72540680	UNC	miR378	OK	0.587187	0.512607	-0.195967	0.280757	0.778897	0.9649	no	no	no	no	no
ATG2A	ATG2A	ATG2A	chr11:64662003-64684722	UNC	miR378	OK	1.43928	2.01029	0.482056	-2.19402	0.0282341	0.253516	no	no	no	no	no
ATG2B	ATG2B	ATG2B	chr14:96747594-96829678	UNC	miR378	OK	1.54844	1.30742	-0.24409	1.14674	0.251491	0.748137	no	no	no	no	yes
ATG3	ATG3	ATG3	chr3:112251358-112280485	UNC	miR378	OK	23.7303	22.7251	-0.0624432	0.365571	0.714685	0.951455	no	no	no	no	no
ATG4A	ATG4A	ATG4A	chrX:107334898-107397901	UNC	miR378	OK	3.1446	4.22681	0.426694	-1.58552	0.112849	0.539507	no	no	no	no	no
ATG4B	ATG4B	ATG4B	chr2:242577026-242613271	UNC	miR378	OK	5.40496	4.45716	-0.27816	1.16298	0.244837	0.743137	no	no	no	no	no
ATG4C	ATG4C	ATG4C	chr1:63249776-63330941	UNC	miR378	OK	0.871558	1.19535	0.455768	-0.91501	0.360186	0.821264	no	no	no	no	no
ATG4D	ATG4D	ATG4D	chr19:10654646-10676702	UNC	miR378	OK	3.11868	4.15595	0.414245	-1.41073	0.158323	0.624466	no	no	no	no	no
ATG5	ATG5	ATG5	chr6:106632351-106773695	UNC	miR378	OK	4.73475	4.60905	-0.0388196	0.177126	0.85941	0.978875	no	no	no	no	no
ATG7	ATG7	ATG7	chr3:11314009-11762220	UNC	miR378	OK	3.07003	3.82354	0.316654	-1.42146	0.155184	0.619154	no	no	no	no	no
ATG9A	ATG9A	ATG9A	chr2:220084101-220094361	UNC	miR378	OK	12.728	15.8281	0.314482	-1.56598	0.117354	0.549318	no	no	no	no	no
ATG9B	ATG9B	ATG9B	chr7:150688143-150721586	UNC	miR378	NOTEST	0	0.00766782	1.79769e+308	1.79769e+308	0.438401	1	no	no	no	no	no
ATHL1	ATHL1	ATHL1	chr11:289137-295688	UNC	miR378	OK	1.44131	0.841215	-0.776838	1.83729	0.0661675	0.414517	no	no	no	no	no
ATIC	ATIC	ATIC	chr2:216176678-216214496	UNC	miR378	OK	8.31408	8.7067	0.0665695	-0.333923	0.738438	0.957134	no	no	no	no	no
ATL1	ATL1	ATL1	chr14:50999799-51099784	UNC	miR378	OK	2.71701	2.70735	-0.00513651	0.0169994	0.986437	0.996794	no	no	no	no	no
ATL2	ATL2	ATL2	chr2:38522028-38604432	UNC	miR378	OK	4.87442	3.16635	-0.62241	2.24448	0.0248018	0.236368	no	no	no	no	no
ATL3	ATL3	ATL3	chr11:63396436-63439083	UNC	miR378	OK	19.8121	18.0921	-0.131019	0.861557	0.388931	0.839261	no	no	no	no	no
ATM	ATM	ATM	chr11:108093558-108239826	UNC	miR378	OK	2.712	2.66384	-0.0258456	0.161798	0.871465	0.980689	no	no	no	no	no
ATMIN	ATMIN	ATMIN	chr16:81069457-81080951	UNC	miR378	OK	7.13522	6.11999	-0.221428	1.33381	0.182265	0.661881	no	no	no	no	no
ATN1	ATN1	ATN1	chr12:7033625-7051484	UNC	miR378	OK	11.4028	13.4904	0.242546	-1.76417	0.0777028	0.450592	no	no	no	no	no
ATOH1	ATOH1	ATOH1	chr4:94750077-94751142	UNC	miR378	NOTEST	0	0	0	0	1	1	no	no	no	no	no
ATOH7	ATOH7	ATOH7	chr10:69990351-69991870	UNC	miR378	NOTEST	0	0.0789048	1.79769e+308	1.79769e+308	0.27451	1	no	no	no	no	no
ATOH8	ATOH8	ATOH8	chr2:85980908-86018506	UNC	miR378	OK	0.634172	0.923345	0.541996	-1.61191	0.106981	0.528484	no	no	no	no	no
ATOX1	ATOX1	ATOX1	chr5:151122382-151138210	UNC	miR378	OK	43.7023	47.4192	0.117761	-0.569031	0.569335	0.911012	no	no	no	no	no
ATP10A	ATP10A	ATP10A	chr15:25923859-26108349	UNC	miR378	OK	1.49304	1.91848	0.361713	-1.45437	0.145845	0.600313	no	no	no	no	no
ATP10B	ATP10B	ATP10B	chr5:159990126-160279219	UNC	miR378	NOTEST	0	0	0	0	1	1	no	no	no	no	no
ATP10D	ATP10D	ATP10D	chr4:47487409-47595503	UNC	miR378	OK	4.3796	4.08889	-0.0990901	0.569423	0.569069	0.911012	no	no	no	no	no
ATP11A	ATP11A	ATP11A	chr13:113344642-113541482	UNC	miR378	NOTEST	0.46985	0.583959	0.313665	-0.92166	0.356706	1	no	no	no	no	no
ATP11B	ATP11B	ATP11B	chr3:182511290-182639421	UNC	miR378	OK	5.51591	4.85891	-0.182968	1.13926	0.254593	0.751202	no	no	no	no	no
ATP11C	ATP11C	ATP11C	chrX:138808504-138914447	UNC	miR378	OK	2.8688	3.85356	0.425745	-1.9721	0.0485985	0.349809	no	no	no	no	no
ATP12A	ATP12A	ATP12A	chr13:25254548-25285923	UNC	miR378	NOTEST	0	0	0	0	1	1	no	no	no	no	no
ATP13A1	ATP13A1	ATP13A1	chr19:19756009-19774503	UNC	miR378	OK	3.49737	5.03524	0.525789	-2.80514	0.00502952	0.0872933	no	no	no	no	no
ATP13A2	ATP13A2	ATP13A2	chr1:17312452-17338423	UNC	miR378	OK	3.75467	4.85487	0.370746	-1.18303	0.236797	0.733217	no	no	no	no	no
ATP13A3	ATP13A3	ATP13A3	chr3:194123402-194188968	UNC	miR378	OK	14.2751	12.0759	-0.241366	1.81169	0.0700339	0.425611	no	no	no	no	no
ATP13A4	ATP13A4	ATP13A4	chr3:193119865-193272696	UNC	miR378	NOTEST	0	0	0	0	1	1	no	no	no	no	no
ATP13A5	ATP13A5	ATP13A5	chr3:192992830-193096514	UNC	miR378	NOTEST	0	0	0	0	1	1	no	no	no	no	no
ATP1A1	ATP1A1	ATP1A1	chr1:116915794-116961244	UNC	miR378	OK	61.3302	64.8124	0.0796729	-0.557862	0.576938	0.912539	no	no	no	no	no
ATP1A1OS	ATP1A1OS	ATP1A1OS	chr1:116915794-116961244	UNC	miR378	OK	9.41423	12.2651	0.38164	-0.364682	0.715349	0.951783	no	no	no	no	no
ATP1A2	ATP1A2	ATP1A2	chr1:160085519-160113374	UNC	miR378	NOTEST	0.120544	0.0196889	-2.61411	1.28126	0.200103	1	no	no	no	no	no
ATP1A3	ATP1A3	ATP1A3	chr19:42470733-42498428	UNC	miR378	NOTEST	0.0259535	0.0102754	-1.33674	0.0849951	0.932265	1	no	no	no	no	no
ATP1A4	ATP1A4	ATP1A4	chr1:160121351-160156767	UNC	miR378	NOTEST	0.0117013	0	-1.79769e+308	-1.79769e+308	0.186682	1	no	no	no	no	no
ATP1B1	ATP1B1	ATP1B1	chr1:169075946-169337186	UNC	miR378	OK	7.4218	8.07687	0.122028	-0.556266	0.578029	0.9129	no	no	no	no	no
ATP1B2	ATP1B2	ATP1B2	chr17:7554253-7561089	UNC	miR378	NOTEST	0.0400951	0.0259294	-0.628835	0.249075	0.803303	1	no	no	no	no	no
ATP1B3	ATP1B3	ATP1B3	chr3:141595469-141645382	UNC	miR378	OK	39.755	38.3083	-0.053481	0.387677	0.698255	0.949411	no	no	no	no	no
ATP1B4	ATP1B4	ATP1B4	chrX:119495939-119517104	UNC	miR378	NOTEST	0.0475606	0.0314812	-0.595273	0.17826	0.858519	1	no	no	no	no	no
ATP2A1	ATP2A1	ATP2A1	chr16:28889808-28936532	UNC	miR378	NOTEST	0.0743343	0.0779015	0.0676219	-0.0350847	0.972012	1	no	no	no	no	no
ATP2A2	ATP2A2	ATP2A2	chr12:110719031-110788897	UNC	miR378	OK	30.2658	30.5325	0.0126577	-0.0754024	0.939895	0.985554	no	no	no	no	no
ATP2A3	ATP2A3	ATP2A3	chr17:3827162-3867758	UNC	miR378	NOTEST	0.0768416	0.0857005	0.157416	-0.123202	0.901947	1	no	no	no	no	no
ATP2B1	ATP2B1	ATP2B1	chr12:89981825-90049844	UNC	miR378	OK	14.2612	14.5202	0.0259605	-0.197222	0.843653	0.976368	no	no	no	no	no
ATP2B2	ATP2B2	ATP2B2	chr3:10365706-10547268	UNC	miR378	NOTEST	0	0	0	0	1	1	no	no	no	no	yes
ATP2B3	ATP2B3	ATP2B3	chrX:152801579-152848387	UNC	miR378	NOTEST	0	0	0	0	1	1	no	no	no	no	no
ATP2B4	ATP2B4	ATP2B4	chr1:203595914-203713209	UNC	miR378	OK	30.7449	13.477	-1.18985	9.00884	0	0	yes	yes	yes	yes	no
ATP2C1	ATP2C1	ATP2C1	chr3:130569368-130745646	UNC	miR378	OK	12.4758	10.4601	-0.254234	1.19601	0.231692	0.727949	no	no	no	no	no
ATP2C2	ATP2C2	ATP2C2	chr16:84402132-84497793	UNC	miR378	NOTEST	0.023388	0.0105375	-1.15024	0.299078	0.76488	1	no	no	no	no	no
ATP4A	ATP4A	ATP4A	chr19:36041094-36054560	UNC	miR378	NOTEST	0	0	0	0	1	1	no	no	no	no	no
ATP4B	ATP4B	ATP4B	chr13:114303121-114312513	UNC	miR378	NOTEST	0	0	0	0	1	1	no	no	no	no	no
ATP5A1	ATP5A1	ATP5A1	chr18:43664109-43684199	UNC	miR378	OK	116.593	126.493	0.117587	-0.924879	0.355029	0.821264	no	no	no	no	no
ATP5B	ATP5B	ATP5B	chr12:57031958-57039852	UNC	miR378	OK	124.336	143.299	0.204783	-1.62033	0.105162	0.523252	no	no	no	no	no
ATP5C1	ATP5C1	ATP5C1	chr10:7830092-7849762	UNC	miR378	OK	67.3505	68.4973	0.0243588	-0.125486	0.900139	0.981209	no	no	no	no	no
ATP5D	ATP5D	ATP5D	chr19:1241748-1244824	UNC	miR378	OK	33.56	37.1955	0.148387	-0.675967	0.499061	0.88889	no	no	no	no	no
ATP5E	ATP5E	ATP5E	chr20:57603732-57617901	UNC	miR378	OK	15.0365	17.3732	0.20839	-0.396074	0.69205	0.947687	no	no	no	no	no
ATP5EP2	ATP5EP2	ATP5EP2	chr13:28519342-28519710	UNC	miR378	OK	2.77592	2.39378	-0.213678	0.18713	0.851559	0.977003	no	no	no	no	no
ATP5F1	ATP5F1	ATP5F1	chr1:111982511-112004525	UNC	miR378	OK	41.2997	42.1092	0.0280028	-0.187909	0.850948	0.976946	no	no	no	no	no
ATP5G1	ATP5G1	ATP5G1	chr17:46970147-46973232	UNC	miR378	OK	33.8467	28.8153	-0.23218	0.93653	0.349001	0.817044	no	no	no	no	no
ATP5G2	ATP5G2	ATP5G2	chr12:54058943-54070512	UNC	miR378	OK	83.0127	77.0382	-0.107759	0.754782	0.45038	0.868416	no	no	no	no	no
ATP5G3	ATP5G3	ATP5G3	chr2:176040985-176046490	UNC	miR378	OK	26.4691	28.4673	0.104997	-0.683044	0.494579	0.887309	no	no	no	no	no
ATP5H	ATP5H	ATP5H	chr17:73034954-73043074	UNC	miR378	OK	88.7596	86.1402	-0.0432173	0.285018	0.775631	0.964365	no	no	no	no	no
ATP5I	ATP5I	ATP5I	chr4:666224-668127	UNC	miR378	OK	225.14	146.4	-0.620907	3.55711	0.000374959	0.0124765	yes	yes	yes	yes	no
ATP5J	ATP5J	ATP5J	chr21:27096790-27144771	UNC	miR378	OK	34.2348	26.9586	-0.344718	1.19159	0.233422	0.72971	no	no	no	no	no
ATP5J2	ATP5J2	ATP5J2	chr7:99006600-99063824	UNC	miR378	OK	178.141	148.797	-0.259679	1.13765	0.255268	0.751877	no	no	no	no	no
ATP5J2-PTCD1	ATP5J2-PTCD1	ATP5J2-PTCD1	chr7:99006600-99063824	UNC	miR378	OK	1.164	1.47082	0.337538	-0.826814	0.408343	0.846787	no	no	no	no	no
ATP5L	ATP5L	ATP5L	chr11:118230295-118289530	UNC	miR378	OK	44.7926	43.5225	-0.0414976	0.295853	0.767342	0.962056	no	no	no	no	no
ATP5L2	ATP5L2	ATP5L2	chr22:43013845-43045405	UNC	miR378	OK	6.11345	5.95693	-0.0374171	0.0479207	0.961779	0.991292	no	no	no	no	no
ATP5O	ATP5O	ATP5O	chr21:35275756-35288158	UNC	miR378	OK	59.9401	53.5616	-0.162324	1.0235	0.30607	0.794403	no	no	no	no	no
ATP5S	ATP5S	ATP5S	chr14:50779046-50792946	UNC	miR378	OK	1.08415	0.4943	-1.1331	1.15057	0.24991	0.747227	no	no	no	no	no
ATP5SL	ATP5SL	ATP5SL	chr19:41937222-41945843	UNC	miR378	OK	9.02697	7.70156	-0.229092	0.7166	0.473621	0.879577	no	no	no	no	no
ATP6AP1	ATP6AP1	ATP6AP1	chrX:153656977-153664862	UNC	miR378	OK	27.2375	28.2852	0.0544529	-0.389652	0.696794	0.949045	no	no	no	no	no
ATP6AP1L	ATP6AP1L	ATP6AP1L	chr5:81601165-81614147	UNC	miR378	NOTEST	0.250906	0.0603772	-2.05507	0.545967	0.585089	1	no	no	no	no	no
ATP6AP2	ATP6AP2	ATP6AP2	chrX:40440215-40465888	UNC	miR378	OK	23.9865	23.0732	-0.0560032	0.368447	0.71254	0.951066	no	no	no	no	no
ATP6V0A1	ATP6V0A1	ATP6V0A1	chr17:40610861-40674597	UNC	miR378	OK	2.70625	2.55985	-0.080234	0.241206	0.809396	0.969609	no	no	no	no	no
ATP6V0A2	ATP6V0A2	ATP6V0A2	chr12:124196864-124246301	UNC	miR378	OK	2.51114	2.29863	-0.127565	0.599259	0.549	0.906653	no	no	no	no	no
ATP6V0A4	ATP6V0A4	ATP6V0A4	chr7:138391038-138490769	UNC	miR378	NOTEST	0.0304338	0.198406	2.70471	-1.37759	0.168331	1	no	no	no	no	no
ATP6V0B	ATP6V0B	ATP6V0B	chr1:44440601-44443972	UNC	miR378	OK	37.286	42.2099	0.178947	-0.914446	0.360482	0.821264	no	no	no	no	no
ATP6V0C	ATP6V0C	ATP6V0C	chr16:2563726-2570224	UNC	miR378	OK	23.4961	29.5035	0.328465	-1.37578	0.168889	0.638793	no	no	no	no	no
ATP6V0CP3	ATP6V0CP3	ATP6V0CP3	chr6:42695313-42695932	UNC	miR378	NOTEST	0.0893696	0.080531	-0.15024	0.0373775	0.970184	1	no	no	no	no	no
ATP6V0D1	ATP6V0D1	ATP6V0D1	chr16:67471916-67515089	UNC	miR378	OK	29.9078	30.9086	0.0474837	-0.330707	0.740866	0.957263	no	no	no	no	no
ATP6V0D2	ATP6V0D2	ATP6V0D2	chr8:87111138-87166454	UNC	miR378	NOTEST	0.0206043	0.0154721	-0.413274	0.104296	0.916934	1	no	no	no	no	no
ATP6V0E1	ATP6V0E1	ATP6V0E1	chr5:172410762-172461900	UNC	miR378	OK	97.8644	82.7107	-0.24271	1.70826	0.0875888	0.47778	no	no	no	no	no
ATP6V0E2	ATP6V0E2	ATP6V0E2	chr7:149564782-149577787	UNC	miR378	OK	2.99195	3.13705	0.0683235	-0.252134	0.800938	0.96796	no	no	no	no	no
ATP6V1A	ATP6V1A	ATP6V1A	chr3:113465865-113530905	UNC	miR378	OK	8.82521	11.0569	0.325239	-2.20788	0.0272529	0.248569	no	no	no	no	no
ATP6V1B1	ATP6V1B1	ATP6V1B1	chr2:71162997-71192561	UNC	miR378	NOTEST	0.0266995	0	-1.79769e+308	-1.79769e+308	0.156485	1	no	no	no	no	no
ATP6V1B2	ATP6V1B2	ATP6V1B2	chr8:20054703-20079207	UNC	miR378	OK	15.7469	19.8904	0.337004	-2.38115	0.0172585	0.191669	no	no	no	no	no
ATP6V1C1	ATP6V1C1	ATP6V1C1	chr8:104033247-104085285	UNC	miR378	OK	6.50226	6.4443	-0.0129175	0.0814178	0.93511	0.985554	no	no	no	no	no
ATP6V1C2	ATP6V1C2	ATP6V1C2	chr2:10861774-10952960	UNC	miR378	OK	7.02326	5.53944	-0.342401	1.04405	0.296464	0.788994	no	no	no	no	no
ATP6V1D	ATP6V1D	ATP6V1D	chr14:67804580-67826720	UNC	miR378	OK	25.102	26.5737	0.0821983	-0.550994	0.581638	0.914507	no	no	no	no	no
ATP6V1E1	ATP6V1E1	ATP6V1E1	chr22:18074902-18111588	UNC	miR378	OK	40.2019	38.1927	-0.0739669	0.502426	0.615368	0.927592	no	no	no	no	no
ATP6V1E2	ATP6V1E2	ATP6V1E2	chr2:46738985-46747096	UNC	miR378	NOTEST	0.129748	0.113356	-0.194853	0.122404	0.902579	1	no	no	no	no	no
ATP6V1F	ATP6V1F	ATP6V1F	chr7:128502856-128505903	UNC	miR378	OK	61.38	53.04	-0.210688	1.32689	0.184545	0.66539	no	no	no	no	no
ATP6V1G1	ATP6V1G1	ATP6V1G1	chr9:117349993-117361152	UNC	miR378	OK	20.8298	20.4446	-0.0269298	0.161721	0.871525	0.980689	no	no	no	no	no
ATP6V1G2	ATP6V1G2	ATP6V1G2	chr6_ssto_hap7:2827543-2845430	UNC	miR378	NOTEST	0.050241	0	-1.79769e+308	-1.79769e+308	0.261509	1	no	no	no	no	no
ATP6V1G2-DDX39B	ATP6V1G2-DDX39B	ATP6V1G2-DDX39B	chr6_ssto_hap7:2827543-2845430	UNC	miR378	NOTEST	0	0	0	0	1	1	no	no	no	no	no
ATP6V1G3	ATP6V1G3	ATP6V1G3	chr1:198492351-198510075	UNC	miR378	NOTEST	0	0.0780915	1.79769e+308	1.79769e+308	0.454206	1	no	no	no	no	no
ATP6V1H	ATP6V1H	ATP6V1H	chr8:54628114-54755850	UNC	miR378	OK	7.93855	8.14602	0.0372207	-0.155124	0.876724	0.98085	no	no	no	no	no
ATP7A	ATP7A	ATP7A	chrX:77166193-77305892	UNC	miR378	OK	0.905044	0.518552	-0.803501	1.76691	0.0772439	0.449342	no	no	no	no	no
ATP7B	ATP7B	ATP7B	chr13:52506805-52585630	UNC	miR378	NOTEST	0.117743	0.135732	0.205118	-0.158475	0.874082	1	no	no	no	no	no
ATP8A1	ATP8A1	ATP8A1	chr4:42410391-42659122	UNC	miR378	NOTEST	0.0179452	0.0181203	0.0140115	-0.00438068	0.996505	1	no	no	no	no	no
ATP8A2	ATP8A2	ATP8A2	chr13:25946208-26595420	UNC	miR378	NOTEST	0.00510334	0	-1.79769e+308	-1.79769e+308	0.237216	1	no	no	no	no	no
ATP8B1	ATP8B1	ATP8B1	chr18:55297533-55470327	UNC	miR378	OK	5.92655	7.21167	0.283141	-1.85955	0.0629496	0.40481	no	no	no	no	no
ATP8B2	ATP8B2	ATP8B2	chr1:154298035-154323780	UNC	miR378	OK	11.9956	11.3883	-0.0749479	0.343545	0.731188	0.955799	no	no	no	no	no
ATP8B3	ATP8B3	ATP8B3	chr19:1782073-1812270	UNC	miR378	NOTEST	0.152789	0.270615	0.824702	-1.24206	0.214213	1	no	no	no	no	no
ATP8B4	ATP8B4	ATP8B4	chr15:50150434-50411419	UNC	miR378	NOTEST	0.083287	0.0633041	-0.395793	0.319007	0.749721	1	no	no	no	no	no
ATP8B5P	ATP8B5P	ATP8B5P	chr9:35406751-35483026	UNC	miR378	NOTEST	0.168384	0.187352	0.153989	-0.126269	0.899519	1	no	no	no	no	no
ATP9A	ATP9A	ATP9A	chr20:50213313-50384908	UNC	miR378	OK	0.799217	0.956567	0.259279	-0.889617	0.373671	0.82938	no	no	no	no	no
ATP9B	ATP9B	ATP9B	chr18:76829396-77138282	UNC	miR378	OK	1.05343	1.187	0.172217	-0.509673	0.610281	0.925193	no	no	no	no	no
ATPAF1	ATPAF1	ATPAF1	chr1:47100710-47134099	UNC	miR378	OK	9.31526	10.3486	0.151767	-0.755036	0.450227	0.868392	no	no	no	no	yes
ATPAF1-AS1	ATPAF1-AS1	ATPAF1-AS1	chr1:47137496-47139256	UNC	miR378	NOTEST	0	0	0	0	1	1	no	no	no	no	no
ATPAF2	ATPAF2	ATPAF2	chr17:17921333-17942480	UNC	miR378	OK	2.46803	1.907	-0.372051	0.866688	0.386113	0.837864	no	no	no	no	no
ATPBD4	ATPBD4	ATPBD4	chr15:35663169-36151202	UNC	miR378	OK	1.48241	1.08652	-0.448237	0.814469	0.415376	0.850023	no	no	no	no	no
ATPIF1	ATPIF1	ATPIF1	chr1:28562601-28564616	UNC	miR378	OK	48.3164	32.5588	-0.569464	2.6049	0.00919016	0.128549	no	no	no	no	no
ATR	ATR	ATR	chr3:142168076-142297668	UNC	miR378	OK	2.20065	2.77584	0.334994	-1.80102	0.0716996	0.430125	no	no	no	no	no
ATRIP	ATRIP	ATRIP	chr3:48488217-48507054	UNC	miR378	OK	2.65894	2.79581	0.0724142	-0.172748	0.862849	0.979071	no	no	no	no	no
ATRN	ATRN	ATRN	chr20:3451664-3631769	UNC	miR378	OK	1.6176	1.90477	0.235763	-0.564361	0.572508	0.911609	no	no	no	no	no
ATRNL1	ATRNL1	ATRNL1	chr10:116853123-117708496	UNC	miR378	NOTEST	0.00621422	0.016651	1.42196	-0.576069	0.564568	1	no	no	no	no	no
ATRX	ATRX	ATRX	chrX:76760355-77041719	UNC	miR378	OK	0.648653	0.479291	-0.436546	0.825604	0.409029	0.847305	no	no	no	no	no
ATXN1	ATXN1	ATXN1	chr6:16299342-16761721	UNC	miR378	OK	1.65154	2.01255	0.285211	-1.38477	0.166122	0.635148	no	no	no	no	no
ATXN10	ATXN10	ATXN10	chr22:46067677-46241187	UNC	miR378	OK	19.3787	26.9759	0.477203	-3.43773	0.000586612	0.0178111	yes	no	no	no	no
ATXN1L	ATXN1L	ATXN1L	chr16:71879898-71919174	UNC	miR378	OK	1.07233	1.604	0.580936	-0.79211	0.428297	0.85674	no	no	no	no	no
ATXN2	ATXN2	ATXN2	chr12:111890017-112037480	UNC	miR378	OK	4.06968	3.96542	-0.0374422	0.197595	0.843362	0.976286	no	no	no	no	no
ATXN2L	ATXN2L	ATXN2L	chr16:28834413-28848558	UNC	miR378	OK	6.12621	6.97322	0.18683	-0.792765	0.427915	0.856665	no	no	no	no	no
ATXN3	ATXN3	ATXN3	chr14:92524895-92572965	UNC	miR378	OK	1.07973	0.514949	-1.06817	2.3727	0.0176586	0.192918	no	no	no	no	no
ATXN3L	ATXN3L	ATXN3L	chrX:13328770-13338518	UNC	miR378	NOTEST	0	0	0	0	1	1	no	no	no	no	no
ATXN7	ATXN7	ATXN7	chr3:63850232-63989136	UNC	miR378	OK	1.72201	1.51081	-0.188775	0.680037	0.496481	0.887939	no	no	no	no	no
ATXN7L1	ATXN7L1	ATXN7L1	chr7:105245220-105517031	UNC	miR378	OK	0.963825	0.467676	-1.04326	1.07246	0.283512	0.778103	no	no	no	no	no
ATXN7L2	ATXN7L2	ATXN7L2	chr1:110026560-110035420	UNC	miR378	OK	0.601268	1.39153	1.21059	-2.64786	0.00810026	0.119111	no	no	no	no	no
ATXN7L3	ATXN7L3	ATXN7L3	chr17:42269172-42275529	UNC	miR378	OK	8.4847	5.64209	-0.588635	3.23527	0.00121527	0.0311638	yes	no	no	no	no
ATXN7L3B	ATXN7L3B	ATXN7L3B	chr12:74931550-74935232	UNC	miR378	OK	3.61585	3.65738	0.0164774	-0.0726788	0.942062	0.986535	no	no	no	no	no
ATXN8OS	ATXN8OS	ATXN8OS	chr13:70274724-70713885	UNC	miR378	NOTEST	0.0640131	0.018498	-1.791	0.134011	0.893394	1	no	no	no	no	no
AUH	AUH	AUH	chr9:93976096-94124206	UNC	miR378	OK	0.713816	0.700219	-0.0277468	0.0366432	0.970769	0.992763	no	no	no	no	no
AUP1	AUP1	AUP1	chr2:74753774-74784678	UNC	miR378	OK	37.4608	39.7853	0.0868534	-0.428593	0.66822	0.94186	no	no	no	no	no
AURKA	AURKA	AURKA	chr20:54944444-54967351	UNC	miR378	OK	21.836	22.5262	0.0448948	-0.197842	0.843169	0.976195	no	no	yes	no	no
AURKAIP1	AURKAIP1	AURKAIP1	chr1:1309109-1310818	UNC	miR378	OK	50.3628	56.049	0.15433	-0.786469	0.431593	0.858615	no	no	no	no	no
AURKAPS1	AURKAPS1	AURKAPS1	chr1:220321609-220445843	UNC	miR378	OK	2.09934	1.99583	-0.0729413	0.128178	0.898008	0.981209	no	no	no	no	no
AURKB	AURKB	AURKB	chr17:8108048-8113883	UNC	miR378	OK	6.77876	9.56902	0.497351	-2.06714	0.0387211	0.305489	no	no	no	no	no
AURKC	AURKC	AURKC	chr19:57742376-57746916	UNC	miR378	NOTEST	0.295415	0.0369811	-2.99788	0.228019	0.819631	1	no	no	no	no	no
AUTS2	AUTS2	AUTS2	chr7:69063904-70257885	UNC	miR378	NOTEST	0.00176714	0	-1.79769e+308	-1.79769e+308	0.42676	1	no	no	no	no	no
AVEN	AVEN	AVEN	chr15:34158427-34357287	UNC	miR378	OK	0.986181	0.820553	-0.265256	0.358719	0.719805	0.953373	no	no	no	no	no
AVIL	AVIL	AVIL	chr12:58176527-58209852	UNC	miR378	NOTEST	0.0889279	0	-1.79769e+308	-1.79769e+308	0.0110961	1	no	no	no	no	no
AVL9	AVL9	AVL9	chr7:32535175-32758780	UNC	miR378	OK	3.54181	5.96272	0.751485	-3.24909	0.00115773	0.0300518	yes	no	no	no	no
AVP	AVP	AVP	chr20:3063201-3065370	UNC	miR378	NOTEST	0	0	0	0	1	1	no	no	no	no	no
AVPI1	AVPI1	AVPI1	chr10:99437180-99447015	UNC	miR378	OK	15.1295	18.7053	0.306083	-1.76376	0.077773	0.450592	no	no	no	no	no
AVPR1A	AVPR1A	AVPR1A	chr12:63540215-63546590	UNC	miR378	NOTEST	0	0	0	0	1	1	no	no	no	no	no
AVPR1B	AVPR1B	AVPR1B	chr1:206224282-206231482	UNC	miR378	NOTEST	0	0	0	0	1	1	no	no	no	no	no
AVPR2	AVPR2	AVPR2	chrX:153167984-153172620	UNC	miR378	NOTEST	0	0	0	0	1	1	no	no	no	no	no
AWAT1	AWAT1	AWAT1	chrX:69454504-69460511	UNC	miR378	NOTEST	0	0	0	0	1	1	no	no	no	no	no
AWAT2	AWAT2	AWAT2	chrX:69260391-69269788	UNC	miR378	NOTEST	0	0	0	0	1	1	no	no	no	no	no
AXDND1	AXDND1	AXDND1	chr1:179334854-179545084	UNC	miR378	NOTEST	0.00956472	0.0422587	2.14345	-0.751086	0.452601	1	no	no	no	no	no
AXIN1	AXIN1	AXIN1	chr16:337439-402676	UNC	miR378	OK	3.58493	3.4336	-0.0622199	0.258358	0.796131	0.967911	no	no	no	no	no
AXIN2	AXIN2	AXIN2	chr17:63524682-63557740	UNC	miR378	NOTEST	0.032012	0.0443935	0.471734	-0.261295	0.793865	1	no	no	no	no	no
AXL	AXL	AXL	chr19:41725107-41767671	UNC	miR378	OK	59.14	75.3453	0.349384	-2.61003	0.00905348	0.127407	no	no	no	no	no
AZGP1	AZGP1	AZGP1	chr7:99564349-99573735	UNC	miR378	NOTEST	0	0	0	0	1	1	no	no	no	no	no
AZGP1P1	AZGP1P1	AZGP1P1	chr7:99578384-99581860	UNC	miR378	NOTEST	0	0	0	0	1	1	no	no	no	no	no
AZI1	AZI1	AZI1	chr17:79163392-79196751	UNC	miR378	OK	0.714722	0.646552	-0.144616	0.291204	0.770895	0.963213	no	no	no	no	no
AZI2	AZI2	AZI2	chr3:28363844-28390618	UNC	miR378	OK	10.234	10.4976	0.0366877	-0.135011	0.892603	0.98117	no	no	no	no	no
AZIN1	AZIN1	AZIN1	chr8:103838535-103876397	UNC	miR378	OK	30.3702	28.5482	-0.0892605	0.702655	0.482271	0.884074	no	no	no	no	no
AZU1	AZU1	AZU1	chr19:827830-832017	UNC	miR378	NOTEST	0	0	0	0	1	1	no	no	no	no	no
B2M	B2M	B2M	chr15:45003684-45010357	UNC	miR378	OK	329.491	277.544	-0.247519	1.94282	0.0520378	0.363916	no	no	no	no	no
B3GALNT1	B3GALNT1	B3GALNT1	chr3:160801670-160823160	UNC	miR378	OK	1.15205	0.500825	-1.20182	1.73067	0.0835112	0.466034	no	no	no	no	no
B3GALNT2	B3GALNT2	B3GALNT2	chr1:235530727-235667781	UNC	miR378	OK	0.686495	0.743803	0.115671	-0.260971	0.794115	0.967773	no	no	no	no	no
B3GALT1	B3GALT1	B3GALT1	chr2:168675181-168727366	UNC	miR378	NOTEST	0.107533	0.108076	0.0072672	-0.00450649	0.996404	1	no	no	no	no	no
B3GALT2	B3GALT2	B3GALT2	chr1:193091087-193223942	UNC	miR378	OK	0.867544	0.970231	0.161393	-0.317695	0.750716	0.959586	no	no	no	no	no
B3GALT4	B3GALT4	B3GALT4	chr6_qbl_hap6:4477155-4478841	UNC	miR378	NOTEST	0.222994	0.308991	0.470561	-0.415079	0.678084	1	no	no	no	no	no
B3GALT5	B3GALT5	B3GALT5	chr21:41029253-41034815	UNC	miR378	NOTEST	0.00471793	0	-1.79769e+308	-1.79769e+308	0.439911	1	no	no	no	no	no
B3GALT6	B3GALT6	B3GALT6	chr1:1167628-1170420	UNC	miR378	OK	8.79134	12.1205	0.463291	-2.83179	0.00462878	0.082679	no	no	no	no	no
B3GALTL	B3GALTL	B3GALTL	chr13:31774111-31906411	UNC	miR378	OK	1.87485	1.549	-0.275441	0.893814	0.371422	0.828659	no	no	no	no	no
B3GAT1	B3GAT1	B3GAT1	chr11:134248397-134281812	UNC	miR378	NOTEST	0	0	0	0	1	1	no	no	no	no	no
B3GAT2	B3GAT2	B3GAT2	chr6:71377478-71666788	UNC	miR378	NOTEST	0.192933	0.0194874	-3.30749	0.35505	0.722552	1	no	no	no	no	no
B3GAT3	B3GAT3	B3GAT3	chr11:62382767-62389647	UNC	miR378	OK	6.90374	8.74456	0.341007	-1.57715	0.11476	0.543236	no	no	no	no	no
B3GNT1	B3GNT1	B3GNT1	chr11:66112842-66115161	UNC	miR378	OK	4.55275	8.01325	0.815648	-3.72933	0.00019199	0.00737927	yes	no	no	no	no
B3GNT2	B3GNT2	B3GNT2	chr2:62423261-62451866	UNC	miR378	OK	3.10236	2.09435	-0.566859	1.7399	0.0818772	0.461484	no	no	no	no	no
B3GNT3	B3GNT3	B3GNT3	chr19:17905918-17924385	UNC	miR378	NOTEST	0	0	0	0	1	1	no	no	no	no	no
B3GNT4	B3GNT4	B3GNT4	chr12:122688227-122692084	UNC	miR378	NOTEST	0.0379143	0	-1.79769e+308	-1.79769e+308	0.156485	1	no	no	no	no	no
B3GNT5	B3GNT5	B3GNT5	chr3:182895830-183145855	UNC	miR378	OK	0.742802	1.05062	0.500196	-1.22117	0.222021	0.718409	no	no	no	no	no
B3GNT6	B3GNT6	B3GNT6	chr11:76745434-76753005	UNC	miR378	NOTEST	0.0759298	0.0498556	-0.606911	0.287465	0.773756	1	no	no	no	no	no
B3GNT7	B3GNT7	B3GNT7	chr2:232260334-232265875	UNC	miR378	NOTEST	0.0135019	0	-1.79769e+308	-1.79769e+308	0.155873	1	no	no	no	no	no
B3GNT8	B3GNT8	B3GNT8	chr19:41931263-41934635	UNC	miR378	NOTEST	0.118669	0.0401271	-1.5643	0.582031	0.560546	1	no	no	no	no	no
B3GNT9	B3GNT9	B3GNT9	chr16:67143914-67184902	UNC	miR378	OK	4.12134	6.79069	0.720443	-3.39722	0.000680753	0.0197215	yes	no	no	no	no
B3GNTL1	B3GNTL1	B3GNTL1	chr17:80901666-81009686	UNC	miR378	OK	1.63993	2.19207	0.418662	-0.941262	0.34657	0.815972	no	no	no	no	no
B4GALNT1	B4GALNT1	B4GALNT1	chr12:58013692-58026985	UNC	miR378	NOTEST	0.324449	0.161718	-1.00451	0.837031	0.402575	1	no	no	no	no	no
B4GALNT2	B4GALNT2	B4GALNT2	chr17:47209821-47247351	UNC	miR378	NOTEST	0	0	0	0	1	1	no	no	no	no	no
B4GALNT3	B4GALNT3	B4GALNT3	chr12:569542-671058	UNC	miR378	NOTEST	0	0	0	0	1	1	no	no	no	no	no
B4GALNT4	B4GALNT4	B4GALNT4	chr11:369794-382117	UNC	miR378	OK	2.11923	2.17207	0.0355314	-0.130104	0.896484	0.981209	no	no	no	no	no
B4GALT1	B4GALT1	B4GALT1	chr9:33110638-33167356	UNC	miR378	OK	5.65461	5.54953	-0.0270613	0.148727	0.881769	0.98117	no	no	no	no	no
B4GALT2	B4GALT2	B4GALT2	chr1:44444873-44456843	UNC	miR378	OK	29.8129	34.4281	0.207652	-1.24758	0.212184	0.704281	no	no	no	no	no
B4GALT3	B4GALT3	B4GALT3	chr1:161141099-161147758	UNC	miR378	OK	3.81975	2.52419	-0.597661	1.33593	0.181572	0.660017	no	no	no	no	no
B4GALT4	B4GALT4	B4GALT4	chr3:118930588-118959752	UNC	miR378	OK	10.1595	13.8881	0.451016	-2.41518	0.0157275	0.180574	no	no	no	no	no
B4GALT5	B4GALT5	B4GALT5	chr20:48249482-48330421	UNC	miR378	OK	3.32932	2.29069	-0.539443	2.26638	0.0234281	0.227181	no	no	no	no	no
B4GALT6	B4GALT6	B4GALT6	chr18:29202208-29264686	UNC	miR378	NOTEST	0.00450608	0	-1.79769e+308	-1.79769e+308	0.306504	1	no	no	no	no	no
B4GALT7	B4GALT7	B4GALT7	chr5:177027118-177037346	UNC	miR378	OK	8.46834	10.2063	0.269303	-1.36114	0.173468	0.647218	no	no	no	no	no
B7H6	B7H6	B7H6	chr11:17373308-17398868	UNC	miR378	OK	0.736792	0.803323	0.124723	-0.372551	0.709483	0.950865	no	no	no	no	no
B9D1	B9D1	B9D1	chr17:19240866-19290532	UNC	miR378	OK	7.15279	8.90463	0.316051	-0.512667	0.608184	0.923818	no	no	no	no	no
B9D2	B9D2	B9D2	chr19:41860321-41889987	UNC	miR378	OK	1.58469	1.04052	-0.606902	0.764263	0.444711	0.867225	no	no	no	no	no
BAALC	BAALC	BAALC	chr8:104145190-104242533	UNC	miR378	NOTEST	0.443053	0.389252	-0.186774	0.213247	0.831134	1	no	no	no	no	no
BAAT	BAAT	BAAT	chr9:104122698-104147287	UNC	miR378	NOTEST	0	0.0105633	1.79769e+308	1.79769e+308	0.455684	1	no	no	no	no	no
BABAM1	BABAM1	BABAM1	chr19:17378231-17390162	UNC	miR378	OK	16.5527	15.776	-0.0693323	0.262357	0.793047	0.967744	no	no	no	no	no
BACE1	BACE1	BACE1	chr11:117103403-117186972	UNC	miR378	OK	8.95495	12.697	0.503727	-3.64049	0.000272114	0.00963236	yes	no	no	no	no
BACE1-AS	BACE1-AS	BACE1-AS	chr11:117103403-117186972	UNC	miR378	OK	0.719367	0.789498	0.134209	-0.0698567	0.944308	0.987111	no	no	no	no	no
BACE2	BACE2	BACE2	chr21:42539727-42648524	UNC	miR378	NOTEST	0.0402003	0.038101	-0.077377	0.0172246	0.986257	1	no	no	no	no	no
BACH1	BACH1	BACH1	chr21:30671219-30734217	UNC	miR378	OK	11.3116	11.2951	-0.00210226	0.00962927	0.992317	0.997542	no	no	no	no	no
BACH2	BACH2	BACH2	chr6:90636246-91006627	UNC	miR378	NOTEST	0.00692595	0.00369677	-0.905747	0.0657825	0.947551	1	no	no	no	no	yes
BAD	BAD	BAD	chr11:64037299-64056972	UNC	miR378	OK	10.5075	12.1964	0.215038	-0.766333	0.443478	0.866568	no	no	no	no	no
BAG1	BAG1	BAG1	chr9:33252469-33264759	UNC	miR378	OK	2.02671	1.95929	-0.0488029	0.171701	0.863672	0.979071	no	no	no	no	yes
BAG2	BAG2	BAG2	chr6:57037103-57050012	UNC	miR378	OK	15.9956	14.0505	-0.187057	1.0889	0.276196	0.772529	no	no	no	no	no
BAG3	BAG3	BAG3	chr10:121410881-121437329	UNC	miR378	OK	2.20157	2.43926	0.147911	-0.495325	0.62037	0.928177	no	no	no	no	no
BAG4	BAG4	BAG4	chr8:38020838-38070819	UNC	miR378	OK	4.2335	5.08099	0.263261	-1.15896	0.246472	0.743631	no	no	no	no	no
BAG5	BAG5	BAG5	chr14:104022880-104029151	UNC	miR378	OK	2.25956	1.69922	-0.411171	1.10536	0.269004	0.766643	no	no	no	no	no
BAG6	BAG6	BAG6	chr6_ssto_hap7:2937601-2956785	UNC	miR378	OK	21.3494	21.4552	0.00713084	-0.036499	0.970884	0.992774	no	no	no	no	no
BAGE	BAGE,BAGE5	BAGE,BAGE5	chr21:11020841-11098937	UNC	miR378	NOTEST	0.0532616	0.0577954	0.117859	-0.0147027	0.988269	1	no	no	no	no	no
BAGE3	BAGE3	BAGE3	chr21:11020841-11098937	UNC	miR378	NOTEST	0.384345	0	-1.79769e+308	-1.79769e+308	0.00344309	1	no	no	no	no	no
BAGE4	BAGE4	BAGE4	chr21:11020841-11098937	UNC	miR378	NOTEST	0.0126723	0.0633678	2.32207	-0.353622	0.723622	1	no	no	no	no	no
BAGE5	BAGE5	BAGE5	chr21:11020841-11098937	UNC	miR378	NOTEST	0.15336	0.496174	1.69393	-1.1288	0.258981	1	no	no	no	no	no
BAHCC1	BAHCC1	BAHCC1	chr17:79373539-79433358	UNC	miR378	OK	0.564282	0.530673	-0.0885916	0.286828	0.774244	0.964265	no	no	no	no	no
BAHD1	BAHD1	BAHD1	chr15:40733410-40760441	UNC	miR378	OK	2.6796	2.27046	-0.239036	1.0113	0.311874	0.797745	no	no	no	no	no
BAI1	BAI1	BAI1	chr8:143545376-143626368	UNC	miR378	NOTEST	0	0	0	0	1	1	no	no	no	no	no
BAI2	BAI2	BAI2	chr1:32192717-32229648	UNC	miR378	OK	1.05184	1.48339	0.495981	-1.79391	0.0728276	0.434586	no	no	no	no	no
BAI3	BAI3	BAI3	chr6:69345631-70099403	UNC	miR378	NOTEST	0	0	0	0	1	1	no	no	no	no	no
BAIAP2	BAIAP2	BAIAP2	chr17:79008946-79156964	UNC	miR378	OK	1.18143	1.70641	0.530434	-1.29487	0.195366	0.679794	no	no	no	no	no
BAIAP2L1	BAIAP2L1	BAIAP2L1	chr7:97910978-98030427	UNC	miR378	OK	1.87842	2.0618	0.134385	-0.373019	0.709134	0.950865	no	no	no	no	no
BAIAP2L2	BAIAP2L2	BAIAP2L2	chr22:38480895-38506676	UNC	miR378	NOTEST	0.00556423	0.0897235	4.01123	-1.26415	0.206175	1	no	no	no	no	no
BAIAP3	BAIAP3	BAIAP3	chr16:1383605-1401873	UNC	miR378	OK	1.05245	0.666604	-0.658857	1.39935	0.161707	0.628375	no	no	no	no	no
BAK1	BAK1	BAK1	chr6:33540322-33548070	UNC	miR378	OK	3.94931	4.92398	0.318225	-1.29367	0.195779	0.680202	no	no	no	no	no
BAMBI	BAMBI	BAMBI	chr10:28966423-28971868	UNC	miR378	OK	0.733034	0.879414	0.262662	-0.399213	0.689736	0.946578	no	no	no	no	no
BANF1	BANF1	BANF1	chr11:65764015-65771617	UNC	miR378	OK	32.8962	31.297	-0.0718998	0.339428	0.734288	0.956596	no	no	no	no	no
BANF2	BANF2	BANF2	chr20:17674319-17716517	UNC	miR378	NOTEST	0	0	0	0	1	1	no	no	no	no	no
BANK1	BANK1	BANK1	chr4:102711763-102995969	UNC	miR378	NOTEST	0.179459	0.119277	-0.589336	0.36115	0.717988	1	no	no	no	no	no
BANP	BANP	BANP	chr16:87985037-88110924	UNC	miR378	OK	1.18325	1.30863	0.1453	-0.229045	0.818834	0.970701	no	no	no	no	no
BAP1	BAP1	BAP1	chr3:52435024-52444009	UNC	miR378	OK	0.6844	0.685992	0.00335145	-0.00710947	0.994328	0.997913	no	no	no	no	no
BARD1	BARD1	BARD1	chr2:215593274-215674428	UNC	miR378	OK	4.44936	4.51266	0.0203803	-0.0856816	0.93172	0.985554	no	no	no	no	no
BARHL1	BARHL1	BARHL1	chr9:135457992-135465640	UNC	miR378	NOTEST	0	0	0	0	1	1	no	no	no	no	no
BARHL2	BARHL2	BARHL2	chr1:91177578-91182794	UNC	miR378	NOTEST	0	0	0	0	1	1	no	no	no	no	no
BARX1	BARX1	BARX1	chr9:96713908-96717608	UNC	miR378	NOTEST	0	0	0	0	1	1	no	no	no	no	no
BARX2	BARX2	BARX2	chr11:129245880-129322174	UNC	miR378	NOTEST	0	0	0	0	1	1	no	no	no	no	no
BASP1	BASP1	BASP1	chr5:17217749-17276943	UNC	miR378	OK	29.3347	32.7285	0.157937	-1.12941	0.258727	0.755474	no	no	no	no	no
BASP1P1	BASP1P1	BASP1P1	chr13:23471168-23472320	UNC	miR378	NOTEST	0	0.0765444	1.79769e+308	1.79769e+308	0.281088	1	no	no	no	no	no
BATF	BATF	BATF	chr14:75988783-76013334	UNC	miR378	NOTEST	0	0	0	0	1	1	no	no	no	no	no
BATF2	BATF2	BATF2	chr11:64755416-64764517	UNC	miR378	NOTEST	0.0872382	0.126947	0.541192	-0.348241	0.727659	1	no	no	no	no	no
BATF3	BATF3	BATF3	chr1:212859758-212873327	UNC	miR378	OK	0.624935	0.876116	0.487416	-0.528585	0.597093	0.920355	no	no	no	no	no
BAX	BAX	BAX	chr19:49458116-49465055	UNC	miR378	OK	35.1151	35.4468	0.0135621	-0.0510184	0.959311	0.99114	no	no	no	no	no
BAZ1A	BAZ1A	BAZ1A	chr14:35221936-35344853	UNC	miR378	OK	1.12674	0.98903	-0.188066	0.52263	0.601232	0.92141	no	no	no	no	no
BAZ1B	BAZ1B	BAZ1B	chr7:72854727-72936615	UNC	miR378	OK	2.50591	1.86127	-0.429051	1.91786	0.055129	0.375897	no	no	no	no	no
BAZ2A	BAZ2A	BAZ2A	chr12:56915608-57030163	UNC	miR378	OK	2.55555	3.03611	0.24859	-1.15742	0.247099	0.743985	no	no	no	no	no
BAZ2B	BAZ2B	BAZ2B	chr2:160175489-160473059	UNC	miR378	OK	0.707867	0.771808	0.124764	-0.41149	0.680713	0.945669	no	no	no	no	no
BBC3	BBC3	BBC3	chr19:47724078-47736023	UNC	miR378	OK	0.643402	0.711913	0.14598	-0.140935	0.887922	0.98117	no	no	no	no	yes
BBIP1	BBIP1	BBIP1	chr10:112631552-112679124	UNC	miR378	OK	3.61275	3.86597	0.0977297	-0.283216	0.777011	0.964444	no	no	no	no	no
BBOX1	BBOX1	BBOX1	chr11:27062508-27149354	UNC	miR378	NOTEST	0	0	0	0	1	1	no	no	no	no	no
BBS1	BBS1	BBS1	chr11:66278118-66301084	UNC	miR378	OK	1.52727	1.50625	-0.0199943	0.0609205	0.951423	0.989262	no	no	no	no	no
BBS10	BBS10	BBS10	chr12:76738265-76742222	UNC	miR378	OK	1.86324	1.4287	-0.383112	1.09939	0.271598	0.768098	no	no	no	no	no
BBS12	BBS12	BBS12	chr4:123653856-123666098	UNC	miR378	NOTEST	0.380864	0.307805	-0.307261	0.356993	0.721097	1	no	no	no	no	no
BBS2	BBS2	BBS2	chr16:56518258-56554008	UNC	miR378	OK	4.6652	5.66232	0.279453	-1.33296	0.182544	0.662276	no	no	no	no	no
BBS4	BBS4	BBS4	chr15:72978519-73030817	UNC	miR378	OK	0.879355	0.672407	-0.387109	0.619921	0.535309	0.901642	no	no	no	no	no
BBS5	BBS5	BBS5	chr2:170336005-170363165	UNC	miR378	OK	2.39991	1.85827	-0.369019	1.16025	0.245945	0.743137	no	no	no	no	no
BBS7	BBS7	BBS7	chr4:122745483-122791652	UNC	miR378	OK	2.9652	2.3629	-0.32757	0.703153	0.48196	0.883784	no	no	no	no	no
BBS9	BBS9	BBS9	chr7:33169151-33645680	UNC	miR378	OK	1.7307	2.13046	0.299811	-1.00894	0.313002	0.797745	no	no	no	no	no
BBX	BBX	BBX	chr3:107241782-107530049	UNC	miR378	OK	5.14138	5.02538	-0.0329229	0.200385	0.84118	0.975985	no	no	no	no	no
BCAM	BCAM	BCAM	chr19:45312337-45324678	UNC	miR378	OK	1.18073	0.615515	-0.939811	1.10582	0.268806	0.766643	no	no	no	no	no
BCAN	BCAN	BCAN	chr1:156611739-156629324	UNC	miR378	NOTEST	0.0169967	0.0102633	-0.727757	0.0767035	0.938859	1	no	no	no	no	no
BCAP29	BCAP29	BCAP29	chr7:107220421-107263762	UNC	miR378	OK	3.74436	2.81317	-0.41252	1.95599	0.0504662	0.357935	no	no	no	no	no
BCAP31	BCAP31	BCAP31	chrX:152965946-152990201	UNC	miR378	OK	30.9304	29.3943	-0.0734858	0.391529	0.695406	0.948492	no	no	no	no	no
BCAR1	BCAR1	BCAR1	chr16:75262927-75301951	UNC	miR378	OK	22.3663	30.75	0.459261	-2.66303	0.00774394	0.115637	no	no	no	no	no
BCAR3	BCAR3	BCAR3	chr1:94027348-94147385	UNC	miR378	OK	8.3653	10.7869	0.366792	-2.32612	0.0200123	0.20625	no	no	no	no	no
BCAR4	BCAR4	BCAR4	chr16:11913691-11922689	UNC	miR378	NOTEST	0	0	0	0	1	1	no	no	no	no	no
BCAS1	BCAS1	BCAS1	chr20:52560078-52687304	UNC	miR378	NOTEST	0.0863287	0.0716725	-0.26842	0.170483	0.864631	1	no	no	no	no	no
BCAS2	BCAS2	BCAS2	chr1:115110180-115124265	UNC	miR378	OK	11.6267	10.1215	-0.200025	0.857239	0.391313	0.839476	no	no	no	no	no
BCAS3	BCAS3	BCAS3	chr17:58755171-59470199	UNC	miR378	NOTEST	0.427825	0.696743	0.703606	-1.3335	0.182367	1	no	no	no	no	no
BCAS4	BCAS4	BCAS4	chr20:49411466-49493714	UNC	miR378	OK	3.89868	5.07375	0.380066	-1.01204	0.311518	0.797745	no	no	no	no	no
BCAT1	BCAT1	BCAT1	chr12:24962957-25102393	UNC	miR378	OK	19.5049	22.8478	0.228218	-1.51551	0.129643	0.569314	no	no	no	no	no
BCAT2	BCAT2	BCAT2	chr19:49298318-49314320	UNC	miR378	OK	8.39055	8.10442	-0.0500558	0.153652	0.877884	0.98085	no	no	no	no	no
BCCIP	BCCIP	BCCIP	chr10:127512103-127569884	UNC	miR378	OK	10.1254	7.88288	-0.361189	0.870442	0.384059	0.835715	no	no	no	no	no
BCDIN3D	BCDIN3D	BCDIN3D	chr12:50222325-50236912	UNC	miR378	OK	0.607681	0.509182	-0.255132	0.418977	0.675233	0.944158	no	no	no	no	no
BCHE	BCHE	BCHE	chr3:165490691-165555253	UNC	miR378	NOTEST	0.0165812	0	-1.79769e+308	-1.79769e+308	0.191308	1	no	no	no	no	no
BCKDHA	BCKDHA	BCKDHA	chr19:41903693-41930910	UNC	miR378	OK	4.35563	3.92504	-0.150174	0.523921	0.600333	0.92124	no	no	no	no	no
BCKDHB	BCKDHB	BCKDHB	chr6:80816343-81055987	UNC	miR378	OK	3.8094	3.50768	-0.119047	0.24886	0.803469	0.968357	no	no	no	no	no
BCKDK	BCKDK	BCKDK	chr16:31119661-31124112	UNC	miR378	OK	9.19142	8.19667	-0.16525	0.78224	0.434074	0.860019	no	no	no	no	no
BCL10	BCL10	BCL10	chr1:85731459-85743771	UNC	miR378	OK	3.32387	3.55001	0.0949602	-0.375232	0.707488	0.950777	no	no	no	no	no
BCL11A	BCL11A	BCL11A	chr2:60678301-60780633	UNC	miR378	OK	0.658354	0.516214	-0.350895	0.48977	0.624296	0.929788	no	no	no	no	no
BCL11B	BCL11B	BCL11B	chr14:99635624-99737822	UNC	miR378	NOTEST	0	0	0	0	1	1	no	no	no	no	yes
BCL2	BCL2	BCL2	chr18:60790578-60986613	UNC	miR378	NOTEST	0.313835	0.146215	-1.10192	0.474544	0.635112	1	no	no	no	no	no
BCL2A1	BCL2A1	BCL2A1	chr15:80253231-80263643	UNC	miR378	NOTEST	0.0974413	0.244985	1.33009	-0.455075	0.649056	1	no	no	no	no	no
BCL2L1	BCL2L1	BCL2L1	chr20:30252260-30310656	UNC	miR378	OK	6.98894	9.15416	0.389354	-2.17116	0.029919	0.264026	no	no	no	no	no
BCL2L10	BCL2L10	BCL2L10	chr15:52401821-52404972	UNC	miR378	NOTEST	0.0235867	0	-1.79769e+308	-1.79769e+308	0.306504	1	no	no	no	no	no
BCL2L11	BCL2L11	BCL2L11	chr2:111878490-111926022	UNC	miR378	OK	6.11249	7.3034	0.256808	-0.658976	0.509911	0.894189	no	no	no	no	no
BCL2L12	BCL2L12	BCL2L12	chr19:50162825-50177173	UNC	miR378	OK	4.10483	6.5968	0.684445	-2.82152	0.00477965	0.0847242	no	yes	yes	no	no
BCL2L13	BCL2L13	BCL2L13	chr22:18121484-18211989	UNC	miR378	OK	7.75147	8.56705	0.144329	-0.863689	0.387759	0.838493	no	no	no	no	no
BCL2L14	BCL2L14	BCL2L14	chr12:12223877-12252627	UNC	miR378	NOTEST	0	0.0618183	1.79769e+308	1.79769e+308	0.358734	1	no	no	no	no	no
BCL2L15	BCL2L15	BCL2L15	chr1:114356432-114447741	UNC	miR378	NOTEST	0.0696776	0.0770078	0.144309	-0.0911413	0.92738	1	no	no	no	no	no
BCL2L2	BCL2L2	BCL2L2	chr14:23775970-23795394	UNC	miR378	OK	5.56576	5.86488	0.0755233	-0.253058	0.800223	0.96796	no	no	no	no	no
BCL2L2-PABPN1	BCL2L2-PABPN1	BCL2L2-PABPN1	chr14:23775970-23795394	UNC	miR378	OK	17.4197	15.8179	-0.139158	0.645052	0.518893	0.897525	no	no	no	no	no
BCL3	BCL3	BCL3	chr19:45251977-45263301	UNC	miR378	OK	2.74185	2.66701	-0.039928	0.118665	0.905541	0.981209	no	no	no	no	no
BCL6	BCL6	BCL6	chr3:187416046-187463513	UNC	miR378	OK	3.12432	3.53133	0.176671	-0.590243	0.555028	0.906941	no	no	no	no	no
BCL6B	BCL6B	BCL6B	chr17:6926368-6932961	UNC	miR378	NOTEST	0	0.0100934	1.79769e+308	1.79769e+308	0.34689	1	no	no	no	no	yes
BCL7A	BCL7A	BCL7A	chr12:122459860-122499950	UNC	miR378	OK	1.07019	0.58235	-0.877911	1.66463	0.0959869	0.501745	no	no	no	no	yes
BCL7B	BCL7B	BCL7B	chr7:72950682-72972065	UNC	miR378	OK	13.8403	12.291	-0.171269	0.739445	0.459637	0.87202	no	no	no	no	no
BCL7C	BCL7C	BCL7C	chr16:30899115-30905399	UNC	miR378	OK	23.8521	26.3734	0.144966	-0.780792	0.434925	0.86052	no	no	no	no	no
BCL9	BCL9	BCL9	chr1:147013181-147098015	UNC	miR378	OK	1.13302	1.05749	-0.0995244	0.354244	0.723156	0.954436	no	no	no	no	no
BCL9L	BCL9L	BCL9L	chr11:118754474-118781613	UNC	miR378	OK	4.27522	5.74076	0.425245	-2.9139	0.00356942	0.0687098	no	no	no	no	no
BCLAF1	BCLAF1	BCLAF1	chr6:136578000-136610989	UNC	miR378	OK	10.5138	9.18936	-0.194253	1.28386	0.19919	0.686006	no	no	no	no	no
BCMO1	BCMO1	BCMO1	chr16:81272295-81324747	UNC	miR378	NOTEST	0	0	0	0	1	1	no	no	no	no	no
BCO2	BCO2	BCO2	chr11:112046207-112089649	UNC	miR378	NOTEST	0.0795863	0	-1.79769e+308	-1.79769e+308	0.0459112	1	no	no	no	no	no
BCOR	BCOR	BCOR	chrX:39910498-40036582	UNC	miR378	OK	1.11859	1.00436	-0.155404	0.452112	0.651189	0.938466	no	no	no	no	no
BCORL1	BCORL1	BCORL1	chrX:129139163-129192058	UNC	miR378	NOTEST	0.285947	0.38858	0.442461	-0.974922	0.329599	1	no	no	no	no	no
BCORP1	BCORP1	BCORP1	chrY:21617316-21665039	UNC	miR378	NOTEST	0.00378669	0	-1.79769e+308	-1.79769e+308	0.426812	1	no	no	no	no	no
BCR	BCR	BCR	chr22:23522551-23660224	UNC	miR378	OK	3.82679	3.57621	-0.0977028	0.570225	0.568525	0.911012	no	no	no	no	no
BCRP2	BCRP2	BCRP2	chr22:21457304-21476575	UNC	miR378	NOTEST	0.318638	0.350358	0.136912	-0.159896	0.872963	1	no	no	no	no	no
BCRP3	BCRP3	BCRP3	chr22:25028881-25055114	UNC	miR378	OK	0.495869	0.624402	0.332515	-0.370464	0.711037	0.951004	no	no	no	no	no
BCS1L	BCS1L	BCS1L	chr2:219524378-219528166	UNC	miR378	OK	7.04345	8.87536	0.333523	-1.14272	0.253156	0.750162	no	no	no	no	no
BCYRN1	BCYRN1	BCYRN1	chrX:70430034-70948962	UNC	miR378	OK	535.234	212.994	-1.32936	2.61213	0.00899796	0.127276	no	no	no	no	no
BDAG1	BDAG1,LOC100499484	BDAG1,LOC100499484	chr9:100000707-100139577	UNC	miR378	NOTEST	0.0267373	0.016233	-0.719922	0.169116	0.865705	1	no	no	no	no	no
BDH1	BDH1	BDH1	chr3:197236653-197300194	UNC	miR378	OK	0.657915	0.896327	0.446123	-0.708261	0.478783	0.881149	no	no	no	no	no
BDH2	BDH2	BDH2	chr4:103998781-104021024	UNC	miR378	OK	2.92059	4.31587	0.56339	-2.29992	0.021453	0.217253	no	no	no	no	no
BDKRB1	BDKRB1	BDKRB1	chr14:96722546-96731100	UNC	miR378	OK	28.1813	39.7562	0.496443	-3.34964	0.000809161	0.0229282	yes	no	no	no	no
BDKRB2	BDKRB2	BDKRB2	chr14:96671134-96710666	UNC	miR378	OK	1.57684	1.41724	-0.153947	0.518047	0.604425	0.922487	no	no	no	no	no
BDNF	BDNF	BDNF	chr11:27528398-27743605	UNC	miR378	OK	18.7653	24.5583	0.388147	-2.34797	0.0188761	0.200326	no	no	no	yes	no
BDNF-AS1	BDNF-AS1	BDNF-AS1	chr11:27528398-27743605	UNC	miR378	OK	2.66042	2.49935	-0.0901013	0.118212	0.9059	0.981285	no	no	no	no	no
BDP1	BDP1	BDP1	chr5:70751441-70863649	UNC	miR378	OK	0.51358	0.428557	-0.261102	0.763782	0.444997	0.867225	no	no	no	no	no
BEAN1	BEAN1	BEAN1	chr16:66461199-66527432	UNC	miR378	NOTEST	0	0.0352287	1.79769e+308	1.79769e+308	0.458924	1	no	no	no	no	no
BECN1	BECN1	BECN1	chr17:40950853-40976310	UNC	miR378	OK	5.96241	5.51733	-0.111925	0.484205	0.628241	0.931889	no	no	no	no	no
BEGAIN	BEGAIN	BEGAIN	chr14:101003483-101036131	UNC	miR378	NOTEST	0	0	0	0	1	1	no	no	no	no	no
BEND2	BEND2	BEND2	chrX:18181050-18239024	UNC	miR378	NOTEST	0.029236	0.0215125	-0.442572	0.119373	0.90498	1	no	no	no	no	no
BEND3	BEND3	BEND3	chr6:107386384-107435636	UNC	miR378	OK	0.771213	0.788929	0.0327651	-0.100604	0.919865	0.984442	no	no	no	no	no
BEND4	BEND4	BEND4	chr4:42112869-42154895	UNC	miR378	NOTEST	0	0	0	0	1	1	no	no	no	no	no
BEND5	BEND5	BEND5	chr1:48998526-50489626	UNC	miR378	NOTEST	0	0	0	0	1	1	no	no	no	no	no
BEND6	BEND6	BEND6	chr6:56819772-56892142	UNC	miR378	OK	1.55387	0.998521	-0.638005	1.36579	0.172006	0.64411	no	no	no	no	no
BEND7	BEND7	BEND7	chr10:13480483-13544976	UNC	miR378	NOTEST	0.120334	0.107677	-0.160334	0.0819618	0.934677	1	no	no	no	no	no
BEST1	BEST1	BEST1	chr11:61717355-61735132	UNC	miR378	OK	0.768642	0.533263	-0.527464	0.305364	0.760089	0.961877	no	no	no	no	no
BEST2	BEST2	BEST2	chr19:12863406-12869271	UNC	miR378	NOTEST	0	0	0	0	1	1	no	no	no	no	no
BEST3	BEST3	BEST3	chr12:70047388-70093196	UNC	miR378	NOTEST	0	0.0626717	1.79769e+308	1.79769e+308	0.219134	1	no	no	no	no	no
BEST4	BEST4	BEST4	chr1:45249256-45253426	UNC	miR378	NOTEST	0.0064427	0	-1.79769e+308	-1.79769e+308	0.306504	1	no	no	no	no	no
BET1	BET1	BET1	chr7:93620999-93633690	UNC	miR378	OK	3.33743	3.95762	0.245896	-0.986188	0.324041	0.804301	no	no	no	no	no
BET1L	BET1L	BET1L	chr11:202923-207422	UNC	miR378	OK	8.97962	4.41928	-1.02284	4.6003	4.21888e-06	0.000329752	yes	no	no	no	no
BET3L	BET3L	BET3L	chr6:116817650-116880031	UNC	miR378	NOTEST	0	0	0	0	1	1	no	no	no	no	no
BEX1	BEX1	BEX1	chrX:102317580-102319168	UNC	miR378	NOTEST	0.22709	0.0762822	-1.57385	0.5085	0.611103	1	no	no	no	no	no
BEX2	BEX2	BEX2	chrX:102564273-102565974	UNC	miR378	NOTEST	0.149551	0.0268517	-2.47756	0.0989538	0.921175	1	no	no	no	no	no
BEX4	BEX4	BEX4	chrX:102470019-102472128	UNC	miR378	OK	1.00813	0.439687	-1.19713	0.816635	0.414137	0.850023	no	no	no	no	no
BEX5	BEX5	BEX5	chrX:101408678-101410986	UNC	miR378	NOTEST	0	0	0	0	1	1	no	no	no	no	no
BFAR	BFAR	BFAR	chr16:14726667-14763093	UNC	miR378	OK	12.8735	12.6601	-0.0241148	0.156579	0.875577	0.98085	no	no	no	no	no
BFSP1	BFSP1	BFSP1	chr20:17474549-17539605	UNC	miR378	NOTEST	0.461205	0.404815	-0.188145	0.154246	0.877416	1	no	no	no	no	no
BFSP2	BFSP2	BFSP2	chr3:133118789-133194056	UNC	miR378	NOTEST	0	0	0	0	1	1	no	no	no	no	no
BGLAP	BGLAP	BGLAP	chr1:156182778-156213123	UNC	miR378	NOTEST	0.0696166	0	-1.79769e+308	-1.79769e+308	0.358493	1	no	no	no	no	no
BGN	BGN	BGN	chrX:152760346-152775004	UNC	miR378	OK	22.41	25.0936	0.163175	-1.19196	0.233276	0.72971	no	no	no	no	no
BHLHA15	BHLHA15	BHLHA15	chr7:97841565-97842271	UNC	miR378	NOTEST	0.119945	0.199841	0.736477	-0.297966	0.765729	1	no	no	no	no	no
BHLHA9	BHLHA9	BHLHA9	chr17:1173857-1174565	UNC	miR378	NOTEST	0	0	0	0	1	1	no	no	no	no	no
BHLHB9	BHLHB9	BHLHB9	chrX:101975641-102007369	UNC	miR378	OK	0.666518	0.555196	-0.263646	0.317118	0.751154	0.959606	no	no	no	no	no
BHLHE22	BHLHE22	BHLHE22	chr8:65492794-65496191	UNC	miR378	NOTEST	0	0	0	0	1	1	no	no	no	no	no
BHLHE23	BHLHE23	BHLHE23	chr20:61637330-61638387	UNC	miR378	NOTEST	0	0	0	0	1	1	no	no	no	no	no
BHLHE40	BHLHE40	BHLHE40	chr3:5021096-5026865	UNC	miR378	OK	8.40228	8.75648	0.0595705	-0.352621	0.724373	0.954773	no	no	no	no	no
BHLHE41	BHLHE41	BHLHE41	chr12:26272958-26278003	UNC	miR378	OK	1.12125	0.708932	-0.661387	1.44357	0.148859	0.605312	no	no	no	no	no
BHMT	BHMT	BHMT	chr5:78407603-78428113	UNC	miR378	NOTEST	0	0	0	0	1	1	no	no	no	no	no
BHMT2	BHMT2	BHMT2	chr5:78365546-78385897	UNC	miR378	NOTEST	0.0553211	0.0697125	0.333588	-0.11558	0.907986	1	no	no	no	no	no
BICC1	BICC1	BICC1	chr10:60272903-60588845	UNC	miR378	OK	12.7269	16.4402	0.36934	-2.56122	0.0104305	0.139786	no	no	no	no	no
BICD1	BICD1	BICD1	chr12:32260184-32531141	UNC	miR378	NOTEST	0.422404	0.263002	-0.683547	0.664586	0.506315	1	no	no	no	no	no
BICD2	BICD2	BICD2	chr9:95473644-95527083	UNC	miR378	OK	1.2558	0.636658	-0.980011	1.94555	0.0517088	0.363209	no	no	no	no	yes
BID	BID	BID	chr22:18216905-18257431	UNC	miR378	OK	4.46536	4.55978	0.030188	-0.107299	0.914552	0.98355	no	no	no	no	no
BIK	BIK	BIK	chr22:43506753-43525718	UNC	miR378	NOTEST	0	0.0446879	1.79769e+308	1.79769e+308	0.34689	1	no	no	no	no	no
BIN1	BIN1	BIN1	chr2:127805598-127864903	UNC	miR378	OK	5.04174	5.16869	0.0358768	-0.121645	0.90318	0.981209	no	no	no	no	no
BIN2	BIN2	BIN2	chr12:51674821-51717938	UNC	miR378	NOTEST	0.0185296	0	-1.79769e+308	-1.79769e+308	0.191308	1	no	no	no	no	no
BIN3	BIN3	BIN3	chr8:22462144-22526661	UNC	miR378	OK	3.53997	3.09644	-0.193128	0.473429	0.635907	0.933563	no	no	no	no	no
BIRC2	BIRC2	BIRC2	chr11:102217965-102249401	UNC	miR378	OK	13.9316	14.332	0.0408862	-0.279931	0.779531	0.965481	no	no	no	no	no
BIRC3	BIRC3	BIRC3	chr11:102188180-102210135	UNC	miR378	NOTEST	0.203049	0.131354	-0.628373	0.552097	0.580882	1	no	no	no	no	no
BIRC5	BIRC5	BIRC5	chr17:76210276-76221716	UNC	miR378	OK	19.3565	22.0072	0.185155	-0.959313	0.337401	0.811235	no	no	no	no	no
BIRC6	BIRC6	BIRC6	chr2:32582095-32843965	UNC	miR378	OK	4.17487	4.61778	0.145467	-1.06442	0.287139	0.780573	no	no	no	no	no
BIRC7	BIRC7	BIRC7	chr20:61867275-61871854	UNC	miR378	NOTEST	0	0	0	0	1	1	no	no	no	no	no
BIRC8	BIRC8	BIRC8	chr19:53792853-53794875	UNC	miR378	NOTEST	0	0	0	0	1	1	no	no	no	no	no
BIVM	BIVM	BIVM	chr13:103436630-103528351	UNC	miR378	OK	3.88137	3.47354	-0.160158	0.576092	0.564553	0.911012	no	no	no	no	no
BIVM-ERCC5	BIVM-ERCC5	BIVM-ERCC5	chr13:103436630-103528351	UNC	miR378	OK	0.562131	0.354365	-0.665669	0.576858	0.564036	0.910809	no	no	no	no	no
BK250D10.8	BK250D10.8	BK250D10.8	chr22:42348190-42354946	UNC	miR378	NOTEST	0	0	0	0	1	1	no	no	no	no	no
BLCAP	BLCAP	BLCAP	chr20:36145818-36156333	UNC	miR378	OK	13.8878	9.50154	-0.547583	2.15748	0.0309684	0.267661	no	no	no	no	no
BLID	BLID	BLID	chr11:121959810-122073770	UNC	miR378	OK	0.542882	0.544608	0.0045802	-0.00187824	0.998501	0.999457	no	no	no	no	no
BLK	BLK	BLK	chr8:11351520-11422108	UNC	miR378	NOTEST	0	0	0	0	1	1	no	no	no	no	no
BLM	BLM	BLM	chr15:91260578-91358686	UNC	miR378	OK	1.23534	1.14395	-0.110879	0.324166	0.745812	0.958062	no	no	no	no	no
BLMH	BLMH	BLMH	chr17:28575212-28619184	UNC	miR378	OK	0.739531	0.398276	-0.89284	1.21589	0.224025	0.719923	no	no	no	no	no
BLNK	BLNK	BLNK	chr10:97951454-98031333	UNC	miR378	NOTEST	0	0	0	0	1	1	no	no	no	no	no
BLOC1S1	BLOC1S1	BLOC1S1	chr12:56109817-56118526	UNC	miR378	OK	39.7549	28.2526	-0.492751	2.3499	0.0187786	0.200087	no	no	no	no	no
BLOC1S1-RDH5	BLOC1S1-RDH5	BLOC1S1-RDH5	chr12:56109817-56118526	UNC	miR378	NOTEST	0.209321	0	-1.79769e+308	-1.79769e+308	0.124263	1	no	no	no	no	no
BLOC1S2	BLOC1S2	BLOC1S2	chr10:102033034-102046469	UNC	miR378	OK	6.56174	5.64482	-0.217151	0.811492	0.417083	0.850793	no	no	no	no	no
BLOC1S3	BLOC1S3	BLOC1S3	chr19:45682002-45685058	UNC	miR378	NOTEST	0.388955	0.524199	0.43051	-0.614024	0.539199	1	no	no	no	no	no
BLVRA	BLVRA	BLVRA	chr7:43798271-43846941	UNC	miR378	OK	10.0576	7.06831	-0.508853	1.72421	0.0846698	0.469331	no	no	no	no	no
BLVRB	BLVRB	BLVRB	chr19:40953690-40971725	UNC	miR378	OK	17.2206	10.9219	-0.656913	2.53512	0.0112408	0.145617	no	no	no	no	no
BLZF1	BLZF1	BLZF1	chr1:169337193-169396670	UNC	miR378	OK	4.29163	4.80804	0.163923	-0.658131	0.510454	0.894189	no	no	no	no	no
BMF	BMF	BMF	chr15:40380091-40401075	UNC	miR378	NOTEST	0.156824	0.132466	-0.243532	0.212732	0.831536	1	no	no	no	no	no
BMI1	BMI1	BMI1	chr10:22605311-22620414	UNC	miR378	OK	3.17276	5.50738	0.795628	-2.65702	0.00788347	0.116659	no	no	no	no	no
BMP1	BMP1	BMP1	chr8:22022652-22069840	UNC	miR378	OK	7.46831	8.02286	0.103333	-0.441884	0.658573	0.94015	no	no	no	no	no
BMP10	BMP10	BMP10	chr2:69092612-69098649	UNC	miR378	NOTEST	0	0	0	0	1	1	no	no	no	no	no
BMP15	BMP15	BMP15	chrX:50653734-50659641	UNC	miR378	NOTEST	0	0	0	0	1	1	no	no	no	no	no
BMP2	BMP2	BMP2	chr20:6748744-6760910	UNC	miR378	NOTEST	0.0862456	0.257913	1.58036	-1.57181	0.115995	1	no	no	no	no	yes
BMP2K	BMP2K	BMP2K	chr4:79697531-79833341	UNC	miR378	OK	4.10128	8.10719	0.983127	-5.37573	7.62713e-08	1.23369e-05	yes	no	no	no	no
BMP3	BMP3	BMP3	chr4:81952118-81978685	UNC	miR378	NOTEST	0.0145819	0.00218926	-2.73567	0.44043	0.659625	1	no	no	no	no	no
BMP4	BMP4	BMP4	chr14:54416454-54423554	UNC	miR378	NOTEST	0.0670606	0	-1.79769e+308	-1.79769e+308	0.124214	1	no	no	no	no	no
BMP5	BMP5	BMP5	chr6:55620237-55740375	UNC	miR378	NOTEST	0.00595786	0	-1.79769e+308	-1.79769e+308	0.306504	1	no	no	no	no	no
BMP6	BMP6	BMP6	chr6:7727010-8102828	UNC	miR378	OK	0.518701	0.912016	0.814155	-0.629759	0.528852	0.899851	no	no	no	no	no
BMP7	BMP7	BMP7	chr20:55743808-55841707	UNC	miR378	NOTEST	0.0834243	0.0376906	-1.14626	0.620091	0.535198	1	no	no	no	no	no
BMP8A	BMP8A	BMP8A	chr1:39957317-40025370	UNC	miR378	NOTEST	0.038476	0.0426637	0.14905	-0.0728359	0.941937	1	no	no	no	no	no
BMP8B	BMP8B	BMP8B	chr1:40204516-40254533	UNC	miR378	NOTEST	0.0171519	0.00939234	-0.868808	0.0920049	0.926694	1	no	no	no	no	no
BMPER	BMPER	BMPER	chr7:33944522-34195484	UNC	miR378	NOTEST	0.246347	0.38087	0.628603	-1.06212	0.288181	1	no	no	no	no	no
BMPR1A	BMPR1A	BMPR1A	chr10:88516395-88684945	UNC	miR378	OK	8.01287	6.68285	-0.261856	1.4666	0.142486	0.593913	no	no	no	no	no
BMPR1B	BMPR1B	BMPR1B	chr4:95679127-96079601	UNC	miR378	NOTEST	0.375187	0.328422	-0.192058	0.321284	0.747996	1	no	no	no	no	no
BMPR2	BMPR2	BMPR2	chr2:203241049-203432474	UNC	miR378	OK	3.95022	4.17419	0.0795636	-0.543268	0.586945	0.916852	no	no	no	no	yes
BMS1	BMS1	BMS1	chr10:43277953-43330385	UNC	miR378	OK	0.912444	0.810463	-0.170988	0.571628	0.567574	0.911012	no	no	no	no	no
BMS1P1	BMS1P1	BMS1P1	chr10:46737612-46762892	UNC	miR378	NOTEST	0.304225	0.384026	0.336066	-0.53401	0.593335	1	no	no	no	no	no
BMS1P4	BMS1P4	BMS1P4	chr10:75458908-75490272	UNC	miR378	OK	0.578506	0.388586	-0.574098	0.66603	0.505392	0.892631	no	no	no	no	no
BMS1P5	BMS1P5	BMS1P5	chr10:48927373-48952629	UNC	miR378	NOTEST	0.311186	0.395939	0.347497	-0.558302	0.576638	1	no	no	no	no	no
BMX	BMX	BMX	chrX:15518899-15574652	UNC	miR378	NOTEST	0	0	0	0	1	1	no	no	no	no	no
BNC1	BNC1	BNC1	chr15:83924654-83953468	UNC	miR378	NOTEST	0	0	0	0	1	1	no	no	no	no	no
BNC2	BNC2	BNC2	chr9:16409500-16870786	UNC	miR378	OK	2.18106	2.33448	0.0980718	-0.589407	0.555588	0.906941	no	no	no	no	no
BNIP1	BNIP1	BNIP1	chr5:172571444-172591390	UNC	miR378	OK	4.96264	4.58839	-0.113119	0.325	0.745181	0.957878	no	no	no	no	no
BNIP2	BNIP2	BNIP2	chr15:59955061-59981642	UNC	miR378	OK	7.93653	8.34605	0.0725849	-0.377547	0.705767	0.950704	no	no	no	no	no
BNIP3	BNIP3	BNIP3	chr10:133781203-133795435	UNC	miR378	OK	42.5922	47.3526	0.152853	-1.1122	0.266052	0.763076	no	no	no	no	no
BNIP3L	BNIP3L	BNIP3L	chr8:26240522-26270644	UNC	miR378	OK	4.20217	3.76389	-0.158912	0.683343	0.49439	0.887309	no	no	no	no	no
BNIPL	BNIPL	BNIPL	chr1:151009028-151020076	UNC	miR378	NOTEST	0.174226	0.141662	-0.298504	0.154625	0.877117	1	no	no	no	no	no
BOC	BOC	BOC	chr3:112931374-113160361	UNC	miR378	NOTEST	0.452561	0.744736	0.718617	-1.65132	0.098673	1	no	no	no	no	no
BOD1	BOD1	BOD1	chr5:173034147-173043666	UNC	miR378	OK	23.3038	17.8189	-0.387161	2.42813	0.0151769	0.177104	no	no	no	no	no
BOD1L	BOD1L	BOD1L	chr4:13570365-13629328	UNC	miR378	OK	1.04216	0.710512	-0.552646	2.08664	0.0369211	0.29648	no	no	no	no	no
BOD1P	BOD1P	BOD1P	chr18:54814292-54817639	UNC	miR378	NOTEST	0.0169924	0.0106648	-0.672036	0.170889	0.864311	1	no	no	no	no	no
BOK	BOK	BOK	chr2:242483800-242513553	UNC	miR378	OK	3.98744	3.49432	-0.190454	0.76103	0.446639	0.867577	no	no	no	no	no
BOK-AS1	BOK-AS1	BOK-AS1	chr2:242483800-242513553	UNC	miR378	NOTEST	0.148005	0.171861	0.21559	-0.0681998	0.945627	1	no	no	no	no	no
BOLA1	BOLA1	BOLA1	chr1:149871154-149872348	UNC	miR378	OK	2.3496	2.71098	0.206401	-0.390281	0.696328	0.949028	no	no	no	no	no
BOLA2	BOLA2	BOLA2	chr16:30204255-30218248	UNC	miR378	OK	14.9174	9.09792	-0.713383	2.51912	0.0117648	0.149415	no	no	no	no	no
BOLA2B	BOLA2B	BOLA2B	chr16:29464913-29478899	UNC	miR378	OK	14.9001	8.76643	-0.765258	2.67571	0.00745701	0.11377	no	no	no	no	no
BOLA3	BOLA3	BOLA3	chr2:74362527-74375039	UNC	miR378	OK	29.6937	28.2857	-0.0700806	0.252718	0.800486	0.96796	no	no	no	no	no
BOLA3-AS1	BOLA3-AS1	BOLA3-AS1	chr2:74375107-74379516	UNC	miR378	OK	3.1806	2.00664	-0.664522	0.740435	0.459036	0.87202	no	no	no	no	no
BOLL	BOLL	BOLL	chr2:198591602-198650938	UNC	miR378	NOTEST	0	0	0	0	1	1	no	no	no	no	no
BOP1	BOP1	BOP1	chr8:145486055-145515120	UNC	miR378	OK	10.6482	11.9167	0.162372	-0.98642	0.323927	0.804301	no	no	no	no	no
BORA	BORA	BORA	chr13:73302041-73590591	UNC	miR378	OK	1.66041	1.73741	0.0653976	-0.1493	0.881317	0.98117	no	no	no	no	no
BPESC1	BPESC1	BPESC1	chr3:138823026-138844005	UNC	miR378	NOTEST	0	0	0	0	1	1	no	no	no	no	no
BPGM	BPGM	BPGM	chr7:134331530-134364567	UNC	miR378	OK	10.9982	12.8802	0.227892	-1.19117	0.233587	0.72971	no	no	no	no	no
BPHL	BPHL	BPHL	chr6:3118925-3153432	UNC	miR378	OK	2.64531	1.74665	-0.598847	0.822773	0.410637	0.848073	no	no	no	no	no
BPI	BPI	BPI	chr20:36932551-36965905	UNC	miR378	NOTEST	0.0356107	0.0204178	-0.802484	0.206788	0.836176	1	no	no	no	no	no
BPIFA1	BPIFA1	BPIFA1	chr20:31823801-31831115	UNC	miR378	NOTEST	0	0	0	0	1	1	no	no	no	no	no
BPIFA2	BPIFA2	BPIFA2	chr20:31755959-31769223	UNC	miR378	NOTEST	0	0	0	0	1	1	no	no	no	no	no
BPIFA3	BPIFA3	BPIFA3	chr20:31805134-31815559	UNC	miR378	NOTEST	0	0	0	0	1	1	no	no	no	no	no
BPIFA4P	BPIFA4P	BPIFA4P	chr20:31781410-31798268	UNC	miR378	NOTEST	0	0	0	0	1	1	no	no	no	no	no
BPIFB1	BPIFB1	BPIFB1	chr20:31870940-31897684	UNC	miR378	NOTEST	0	0	0	0	1	1	no	no	no	no	no
BPIFB2	BPIFB2	BPIFB2	chr20:31595406-31611515	UNC	miR378	NOTEST	0	0	0	0	1	1	no	no	no	no	no
BPIFB3	BPIFB3	BPIFB3	chr20:31643229-31661434	UNC	miR378	NOTEST	0	0	0	0	1	1	no	no	no	no	no
BPIFB4	BPIFB4	BPIFB4	chr20:31669317-31699557	UNC	miR378	NOTEST	0	0	0	0	1	1	no	no	no	no	no
BPIFB6	BPIFB6	BPIFB6	chr20:31619453-31631853	UNC	miR378	NOTEST	0	0	0	0	1	1	no	no	no	no	no
BPIFC	BPIFC	BPIFC	chr22:32809833-32853373	UNC	miR378	NOTEST	0	0	0	0	1	1	no	no	no	no	no
BPNT1	BPNT1	BPNT1	chr1:220046618-220321383	UNC	miR378	OK	4.21447	5.37385	0.350604	-0.864803	0.387147	0.838493	no	no	no	no	no
BPTF	BPTF	BPTF	chr17:65821779-65980494	UNC	miR378	OK	2.35638	2.52567	0.100098	-0.463526	0.642987	0.935795	no	no	no	no	no
BPY2B	BPY2B	BPY2B	chrY:27177049-27198251	UNC	miR378	NOTEST	0	0	0	0	1	1	no	no	no	no	no
BRAF	BRAF	BRAF	chr7:140433812-140624564	UNC	miR378	OK	31.1221	48.5508	0.641557	-5.07419	3.89159e-07	4.67232e-05	yes	yes	yes	yes	no
BRAP	BRAP	BRAP	chr12:112079949-112123790	UNC	miR378	OK	1.98908	1.72719	-0.203675	0.694401	0.487431	0.887309	no	no	no	no	no
BRAT1	BRAT1	BRAT1	chr7:2577443-2595392	UNC	miR378	OK	4.54767	5.76834	0.343028	-1.72274	0.084936	0.470213	no	no	no	no	no
BRCA1	BRCA1	BRCA1	chr17:41196311-41277500	UNC	miR378	OK	1.38884	1.74346	0.328076	-1.21322	0.225046	0.720691	no	no	no	no	no
BRCA2	BRCA2	BRCA2	chr13:32889616-32973809	UNC	miR378	OK	0.797177	1.13873	0.514453	-2.20236	0.0276397	0.251219	no	no	no	no	no
BRCC3	BRCC3	BRCC3	chrX:154299694-154351349	UNC	miR378	OK	3.97322	3.98586	0.00458421	-0.0146185	0.988337	0.996794	no	no	no	no	no
BRD1	BRD1	BRD1	chr22:50166936-50218452	UNC	miR378	OK	0.995104	0.93441	-0.0907914	0.249066	0.80331	0.968357	no	no	no	no	no
BRD2	BRD2	BRD2	chr6_ssto_hap7:4367204-4430060	UNC	miR378	OK	9.97527	9.15334	-0.124058	0.473529	0.635836	0.933563	no	no	no	no	no
BRD3	BRD3	BRD3	chr9:136890560-136933141	UNC	miR378	OK	0.995182	0.560053	-0.829396	1.87526	0.0607575	0.395804	no	no	no	no	no
BRD4	BRD4	BRD4	chr19:15348300-15391262	UNC	miR378	OK	3.75727	2.87261	-0.387323	1.31378	0.188921	0.670581	no	no	no	no	no
BRD7	BRD7	BRD7	chr16:50352928-50402845	UNC	miR378	OK	3.56229	3.95032	0.149161	-0.479745	0.631409	0.932915	no	no	no	no	no
BRD7P3	BRD7P3	BRD7P3	chr6:118781934-119031238	UNC	miR378	NOTEST	0.061217	0.158412	1.37167	-0.883054	0.377207	1	no	no	no	no	no
BRD8	BRD8	BRD8	chr5:137475458-137514358	UNC	miR378	NOTEST	0.449922	0.484393	0.106501	-0.107598	0.914315	1	no	no	no	no	no
BRD9	BRD9	BRD9	chr5:863849-892939	UNC	miR378	OK	3.74672	3.89558	0.0562098	-0.156976	0.875264	0.98085	no	no	no	no	no
BRDT	BRDT	BRDT	chr1:92414927-92479985	UNC	miR378	NOTEST	0.0276633	0.0307329	0.151814	-0.046746	0.962716	1	no	no	no	no	no
BRE	BRE	BRE	chr2:28004265-28561767	UNC	miR378	OK	4.57984	4.65229	0.0226445	-0.0669915	0.946588	0.987604	no	no	no	no	no
BREA2	BREA2	BREA2	chr8:144779284-144780583	UNC	miR378	NOTEST	0.0567881	0.293442	2.36942	-1.17833	0.238667	1	no	no	no	no	no
BRF1	BRF1	BRF1	chr14:105675622-105864484	UNC	miR378	OK	4.00815	3.04843	-0.394868	0.849541	0.39558	0.841537	no	no	no	no	no
BRF2	BRF2	BRF2	chr8:37654400-37707431	UNC	miR378	OK	3.41074	4.20396	0.301663	-0.616838	0.537342	0.902232	no	no	no	no	no
BRI3	BRI3	BRI3	chr7:97910978-98030427	UNC	miR378	OK	72.5003	56.1397	-0.368966	2.22639	0.0259883	0.241741	no	no	no	no	no
BRI3BP	BRI3BP	BRI3BP	chr12:125478193-125510349	UNC	miR378	OK	1.79339	1.96274	0.130185	-0.253984	0.799508	0.96796	no	no	no	no	no
BRIP1	BRIP1	BRIP1	chr17:59756546-59940920	UNC	miR378	OK	1.80998	2.02742	0.16367	-0.783633	0.433256	0.859134	no	no	no	no	no
BRIX1	BRIX1	BRIX1	chr5:34915819-34925787	UNC	miR378	OK	14.4846	9.84508	-0.557046	2.38863	0.0169112	0.190657	no	no	no	no	no
BRK1	BRK1	BRK1	chr3:10157332-10168874	UNC	miR378	OK	43.3904	46.2249	0.0912938	-0.619842	0.535362	0.901642	no	no	no	no	no
BRMS1	BRMS1	BRMS1	chr11:66104803-66112582	UNC	miR378	OK	4.3284	3.84157	-0.172139	0.536068	0.591912	0.919183	no	no	no	no	no
BRMS1L	BRMS1L	BRMS1L	chr14:36295596-36341169	UNC	miR378	OK	1.80208	1.16048	-0.634943	1.39465	0.163121	0.630246	no	no	no	no	no
BROX	BROX	BROX	chr1:222885905-222906106	UNC	miR378	OK	9.38078	7.16226	-0.389293	1.6323	0.102616	0.517057	no	no	no	no	no
BRP44	BRP44	BRP44	chr1:167885912-168045083	UNC	miR378	OK	11.9494	15.6456	0.388815	-2.54527	0.0109192	0.143528	no	no	no	no	no
BRP44L	BRP44L	BRP44L	chr6:166778407-166796486	UNC	miR378	OK	7.84532	5.94895	-0.399196	1.10814	0.267803	0.764981	no	no	no	no	no
BRPF1	BRPF1	BRPF1	chr3:9773433-9789699	UNC	miR378	OK	1.25257	1.05449	-0.24834	0.760408	0.447011	0.867577	no	no	no	no	no
BRPF3	BRPF3	BRPF3	chr6:36164549-36200567	UNC	miR378	OK	3.72539	4.53386	0.283349	-1.69296	0.090463	0.488652	no	no	no	no	no
BRS3	BRS3	BRS3	chrX:135570124-135574598	UNC	miR378	NOTEST	0	0	0	0	1	1	no	no	no	no	no
BRSK1	BRSK1	BRSK1	chr19:55795533-55823903	UNC	miR378	OK	0.548102	0.736288	0.425827	-0.837852	0.402114	0.842572	no	no	no	no	no
BRSK2	BRSK2	BRSK2	chr11:1411128-1483919	UNC	miR378	NOTEST	0.0628532	0.0950687	0.596984	-0.380854	0.703312	1	no	no	no	no	no
BRWD1	BRWD1	BRWD1	chr21:40557403-40685712	UNC	miR378	OK	1.80304	2.31536	0.360804	-0.921293	0.356898	0.821264	no	no	no	no	no
BRWD1-IT2	BRWD1-IT2	BRWD1-IT2	chr21:40685860-40686888	UNC	miR378	NOTEST	0.103451	0.257342	1.31473	-0.705211	0.480679	1	no	no	no	no	no
BRWD3	BRWD3	BRWD3	chrX:79924986-80065233	UNC	miR378	OK	0.621697	0.875155	0.493326	-1.97431	0.0483465	0.349023	no	no	no	no	no
BSCL2	BSCL2	BSCL2	chr11:62457733-62494857	UNC	miR378	OK	9.42574	8.88748	-0.0848319	0.250039	0.802557	0.968357	no	no	no	no	no
BSDC1	BSDC1	BSDC1	chr1:32830704-32860062	UNC	miR378	OK	8.23143	8.67398	0.0755514	-0.295705	0.767456	0.962087	no	no	no	no	no
BSG	BSG	BSG	chr19:571324-583493	UNC	miR378	OK	104.155	108.453	0.0583408	-0.445104	0.656245	0.939653	no	no	no	no	no
BSN	BSN	BSN	chr3:49591921-49708982	UNC	miR378	NOTEST	0.00294712	0.00425663	0.530407	-0.179234	0.857754	1	no	no	no	no	no
BSN-AS2	BSN-AS2	BSN-AS2	chr3:49586738-49591799	UNC	miR378	NOTEST	0.27267	0.385603	0.499959	-0.640482	0.52186	1	no	no	no	no	no
BSND	BSND	BSND	chr1:55464616-55474465	UNC	miR378	NOTEST	0	0	0	0	1	1	no	no	no	no	no
BSPH1	BSPH1	BSPH1	chr19:48471302-48495427	UNC	miR378	NOTEST	0	0	0	0	1	1	no	no	no	no	no
BSPRY	BSPRY	BSPRY	chr9:116111811-116133513	UNC	miR378	NOTEST	0.0173463	0	-1.79769e+308	-1.79769e+308	0.191308	1	no	no	no	no	no
BST1	BST1	BST1	chr4:15704572-15733796	UNC	miR378	OK	1.61239	1.62847	0.0143157	-0.0277013	0.9779	0.994452	no	no	no	no	no
BST2	BST2	BST2	chr19:17513754-17516384	UNC	miR378	NOTEST	0	0	0	0	1	1	no	no	no	no	no
BSX	BSX	BSX	chr11:122848356-122852379	UNC	miR378	NOTEST	0	0	0	0	1	1	no	no	no	no	no
BTAF1	BTAF1	BTAF1	chr10:93683735-93790080	UNC	miR378	OK	3.01964	4.62367	0.61466	-3.7022	0.000213734	0.00800369	yes	no	no	no	no
BTBD1	BTBD1	BTBD1	chr15:83685180-83736167	UNC	miR378	OK	11.2355	11.9271	0.0861786	-0.533476	0.593704	0.920152	no	no	no	no	no
BTBD10	BTBD10	BTBD10	chr11:13409555-13484838	UNC	miR378	OK	1.77199	2.19342	0.307814	-0.896669	0.369895	0.827715	no	no	no	no	no
BTBD11	BTBD11	BTBD11	chr12:107712196-108053419	UNC	miR378	NOTEST	0.0755262	0.0846766	0.164987	-0.0892464	0.928886	1	no	no	no	no	no
BTBD16	BTBD16	BTBD16	chr10:124030820-124097676	UNC	miR378	NOTEST	0	0	0	0	1	1	no	no	no	no	no
BTBD17	BTBD17	BTBD17	chr17:72352554-72357958	UNC	miR378	NOTEST	0	0	0	0	1	1	no	no	no	no	no
BTBD18	BTBD18	BTBD18	chr11:57479994-57586652	UNC	miR378	NOTEST	0.110643	0.0655769	-0.754656	0.291023	0.771034	1	no	no	no	no	no
BTBD19	BTBD19	BTBD19	chr1:45274153-45279801	UNC	miR378	OK	0.863406	0.744099	-0.214544	0.287399	0.773807	0.964177	no	no	no	no	no
BTBD2	BTBD2	BTBD2	chr19:1985446-2015702	UNC	miR378	OK	20.2605	16.2115	-0.321653	2.17779	0.0294214	0.260961	no	no	no	no	no
BTBD3	BTBD3	BTBD3	chr20:11871476-11907243	UNC	miR378	OK	2.50483	4.26291	0.767123	-3.42157	0.000622605	0.0184971	yes	no	no	no	no
BTBD6	BTBD6	BTBD6	chr14:105675622-105864484	UNC	miR378	OK	17.2882	16.1481	-0.0984236	0.486988	0.626267	0.930628	no	no	no	no	no
BTBD7	BTBD7	BTBD7	chr14:93703895-93799385	UNC	miR378	OK	1.62459	2.1203	0.384195	-0.929641	0.352557	0.820205	no	no	no	no	yes
BTBD8	BTBD8	BTBD8	chr1:92545861-92613401	UNC	miR378	NOTEST	0.404279	0.275304	-0.554328	0.43662	0.662387	1	no	no	no	no	no
BTBD9	BTBD9	BTBD9	chr6:38136226-38607924	UNC	miR378	OK	0.905642	0.991579	0.130786	-0.351725	0.725044	0.954773	no	no	no	no	no
BTC	BTC	BTC	chr4:75671447-75719882	UNC	miR378	NOTEST	0	0.599499	1.79769e+308	1.79769e+308	0.0404508	1	no	no	no	no	yes
BTD	BTD	BTD	chr3:15643254-15687325	UNC	miR378	OK	2.82648	2.45515	-0.203195	0.593555	0.55281	0.906699	no	no	no	no	no
BTF3	BTF3	BTF3	chr5:72794249-72801448	UNC	miR378	OK	177.271	139.829	-0.342295	2.5883	0.009645	0.133245	no	no	no	no	no
BTF3L4	BTF3L4	BTF3L4	chr1:52521856-52556388	UNC	miR378	OK	6.21301	7.44457	0.260895	-1.39781	0.16217	0.628892	no	no	no	no	no
BTF3P11	BTF3P11	BTF3P11	chr13:77502584-77503224	UNC	miR378	NOTEST	0.0129281	0.174571	3.75524	-0.79937	0.424076	1	no	no	no	no	no
BTG1	BTG1	BTG1	chr12:92378751-92539673	UNC	miR378	OK	4.68931	5.49916	0.229834	-1.26018	0.207604	0.698223	no	no	no	no	no
BTG2	BTG2	BTG2	chr1:203274663-203278729	UNC	miR378	OK	3.02613	2.19942	-0.460356	1.46759	0.142215	0.593013	no	no	no	no	no
BTG3	BTG3	BTG3	chr21:18965967-18985268	UNC	miR378	OK	9.10705	8.02111	-0.183181	0.686911	0.492139	0.887309	no	no	no	no	no
BTG4	BTG4	BTG4	chr11:111338255-111383079	UNC	miR378	NOTEST	0	0	0	0	1	1	no	no	no	no	no
BTK	BTK	BTK	chrX:100604434-100641212	UNC	miR378	NOTEST	0	0	0	0	1	1	no	no	no	no	no
BTLA	BTLA	BTLA	chr3:112182812-112218408	UNC	miR378	NOTEST	0	0	0	0	1	1	no	no	no	no	no
BTN1A1	BTN1A1	BTN1A1	chr6:26501494-26510652	UNC	miR378	NOTEST	0	0	0	0	1	1	no	no	no	no	no
BTN2A1	BTN2A1	BTN2A1	chr6:26458152-26482737	UNC	miR378	OK	5.14567	6.24182	0.278608	-0.903577	0.36622	0.826549	no	no	no	no	no
BTN2A2	BTN2A2	BTN2A2	chr6:26383323-26395100	UNC	miR378	OK	1.95415	2.45233	0.327615	-0.727367	0.467001	0.875026	no	no	no	no	no
BTN2A3P	BTN2A3P	BTN2A3P	chr6:26421618-26430816	UNC	miR378	NOTEST	0.473638	0.538816	0.186007	-0.277339	0.781519	1	no	no	no	no	no
BTN3A1	BTN3A1	BTN3A1	chr6:26402464-26415444	UNC	miR378	OK	3.62229	2.04832	-0.822463	2.4353	0.0148796	0.1752	no	no	no	no	no
BTN3A2	BTN3A2	BTN3A2	chr6:26365397-26378548	UNC	miR378	OK	2.89246	2.80182	-0.0459335	0.113239	0.909841	0.982034	no	no	no	no	no
BTN3A3	BTN3A3	BTN3A3	chr6:26440699-26453643	UNC	miR378	OK	1.89309	1.73693	-0.124199	0.258924	0.795694	0.967911	no	no	no	no	no
BTNL2	BTNL2	BTNL2	chr6_ssto_hap7:3709955-3722348	UNC	miR378	NOTEST	0	0	0	0	1	1	no	no	no	no	no
BTNL3	BTNL3	BTNL3	chr5:180415844-180433727	UNC	miR378	NOTEST	0	0	0	0	1	1	no	no	no	no	no
BTNL8	BTNL8	BTNL8	chr5:180326076-180377906	UNC	miR378	NOTEST	0	0	0	0	1	1	no	no	no	no	no
BTNL9	BTNL9	BTNL9	chr5:180467224-180488523	UNC	miR378	NOTEST	0	0	0	0	1	1	no	no	no	no	no
BTRC	BTRC	BTRC	chr10:103113824-103317070	UNC	miR378	OK	2.30799	3.40493	0.560988	-1.84254	0.0653966	0.411903	no	no	no	no	no
BUB1	BUB1	BUB1	chr2:111395408-111435684	UNC	miR378	OK	9.39681	10.8861	0.212247	-1.36775	0.17139	0.643664	no	no	no	no	no
BUB1B	BUB1B	BUB1B	chr15:40453209-40569688	UNC	miR378	OK	1.36405	1.32448	-0.0424654	0.122418	0.902568	0.981209	no	no	no	no	no
BUB3	BUB3	BUB3	chr10:124913759-124924886	UNC	miR378	OK	50.0762	57.0027	0.186905	-1.1842	0.236333	0.733127	no	no	no	no	no
BUD13	BUD13	BUD13	chr11:116618885-116643714	UNC	miR378	OK	4.22495	3.0482	-0.470976	1.61181	0.107004	0.528484	no	no	no	no	no
BUD31	BUD31	BUD31	chr7:99006600-99063824	UNC	miR378	OK	14.8582	18.9911	0.354067	-1.23337	0.217438	0.712809	no	no	no	no	no
BVES	BVES	BVES	chr6:105544698-105585049	UNC	miR378	OK	1.38348	1.30019	-0.0895804	0.271095	0.786318	0.965521	no	no	no	no	no
BVES-AS1	BVES-AS1	BVES-AS1	chr6:105585561-105627858	UNC	miR378	NOTEST	0.0173833	0	-1.79769e+308	-1.79769e+308	0.304454	1	no	no	no	no	no
BYSL	BYSL	BYSL	chr6:41888964-41900784	UNC	miR378	OK	2.94112	3.65487	0.313456	-1.08307	0.278777	0.774668	no	no	no	no	no
BZRAP1	BZRAP1	BZRAP1	chr17:56378593-56494931	UNC	miR378	NOTEST	0.0860103	0.140432	0.707285	-0.876514	0.380751	1	no	no	no	no	no
BZW1	BZW1	BZW1	chr2:201676268-201688569	UNC	miR378	OK	83.0619	86.2598	0.0545021	-0.32152	0.747816	0.958832	no	no	no	no	no
BZW2	BZW2	BZW2	chr7:16685758-16746148	UNC	miR378	OK	5.06565	5.39023	0.089598	-0.299203	0.764785	0.961877	no	no	no	no	no
C10orf10	C10orf10	C10orf10	chr10:45455218-45490172	UNC	miR378	OK	0.830159	0.360578	-1.20308	1.32371	0.185601	0.667442	no	no	no	no	no
C10orf103	C10orf103	C10orf103	chr10:75007124-75118617	UNC	miR378	NOTEST	0.0714554	0.422878	2.56513	-2.07134	0.0383275	1	no	no	no	no	no
C10orf105	C10orf105	C10orf105	chr10:73156690-73575704	UNC	miR378	NOTEST	0	0	0	0	1	1	no	no	no	no	no
C10orf107	C10orf107	C10orf107	chr10:63422718-63526091	UNC	miR378	NOTEST	0.0585231	0	-1.79769e+308	-1.79769e+308	0.129517	1	no	no	no	no	no
C10orf108	C10orf108	C10orf108	chr10:320129-735608	UNC	miR378	NOTEST	0.0899066	0.189402	1.07496	-0.736281	0.46156	1	no	no	no	no	no
C10orf11	C10orf11	C10orf11	chr10:77542518-78317126	UNC	miR378	NOTEST	0.0484701	0	-1.79769e+308	-1.79769e+308	0.190503	1	no	no	no	no	no
C10orf111	C10orf111	C10orf111	chr10:15137383-15146256	UNC	miR378	NOTEST	0.0565939	0.035133	-0.68782	0.114452	0.90888	1	no	no	no	no	no
C10orf113	C10orf113	C10orf113	chr10:21068902-21463852	UNC	miR378	NOTEST	0	0	0	0	1	1	no	no	no	no	no
C10orf114	C10orf114	C10orf114	chr10:21783420-21786213	UNC	miR378	NOTEST	0.235706	0.320939	0.445309	-0.41827	0.675749	1	no	no	no	no	no
C10orf116	C10orf116	C10orf116	chr10:88728187-88769960	UNC	miR378	OK	0.563185	0.142877	-1.97883	0.42169	0.673251	0.943441	no	no	no	no	no
C10orf118	C10orf118	C10orf118	chr10:115881973-115934364	UNC	miR378	NOTEST	0.377131	0.500611	0.408627	-0.86308	0.388094	1	no	no	no	no	no
C10orf12	C10orf12	C10orf12	chr10:98741040-98745585	UNC	miR378	OK	0.490391	0.596826	0.283377	-0.630447	0.528402	0.899806	no	no	no	no	no
C10orf120	C10orf120	C10orf120	chr10:124457224-124459338	UNC	miR378	NOTEST	0	0	0	0	1	1	no	no	no	no	no
C10orf122	C10orf122	C10orf122	chr10:127344262-127371713	UNC	miR378	NOTEST	0	0	0	0	1	1	no	no	no	no	no
C10orf125	C10orf125	C10orf125	chr10:135168657-135171529	UNC	miR378	OK	2.45324	2.45507	0.00107592	-0.00100317	0.9992	0.999457	no	no	no	no	no
C10orf128	C10orf128	C10orf128	chr10:50363890-50396407	UNC	miR378	NOTEST	0	0	0	0	1	1	no	no	no	no	no
C10orf129	C10orf129	C10orf129	chr10:96953956-96988686	UNC	miR378	NOTEST	0	0	0	0	1	1	no	no	no	no	no
C10orf131	C10orf131	C10orf131	chr10:97471535-97849992	UNC	miR378	NOTEST	0.0143874	0	-1.79769e+308	-1.79769e+308	0.399046	1	no	no	no	no	no
C10orf136	C10orf136	C10orf136	chr10:44340753-44346070	UNC	miR378	NOTEST	0.117023	0.19477	0.734981	-0.390684	0.696031	1	no	no	no	no	no
C10orf137	C10orf137	C10orf137	chr10:127408083-127452712	UNC	miR378	OK	2.46225	1.99733	-0.3019	1.07987	0.280199	0.776212	no	no	no	no	no
C10orf140	C10orf140	C10orf140	chr10:21802408-21814611	UNC	miR378	NOTEST	0.0928488	0.065056	-0.513201	0.446005	0.655594	1	no	no	no	no	no
C10orf2	C10orf2	C10orf2	chr10:102747292-102754158	UNC	miR378	OK	0.583062	0.294257	-0.98657	0.694464	0.487391	0.887309	no	no	no	no	no
C10orf25	C10orf25	C10orf25	chr10:45493145-45500777	UNC	miR378	NOTEST	0.198932	0.176567	-0.172056	0.148531	0.881924	1	no	no	no	no	yes
C10orf26	C10orf26	C10orf26	chr10:104503726-104576021	UNC	miR378	OK	1.21935	0.410879	-1.56932	2.7736	0.00554396	0.093302	no	no	no	no	no
C10orf27	C10orf27	C10orf27	chr10:72530994-72545157	UNC	miR378	NOTEST	0	0	0	0	1	1	no	no	no	no	no
C10orf28	C10orf28	C10orf28	chr10:99894380-100004654	UNC	miR378	OK	1.8587	2.07786	0.160802	-0.342374	0.732069	0.955901	no	no	no	no	no
C10orf32	C10orf32	C10orf32	chr10:104613966-104661655	UNC	miR378	OK	2.11039	1.86978	-0.174641	0.259326	0.795383	0.967911	no	no	no	no	no
C10orf32-AS3MT	C10orf32-AS3MT	C10orf32-AS3MT	chr10:104613966-104661655	UNC	miR378	OK	0.645308	0.231179	-1.48098	0.920776	0.357168	0.821264	no	no	no	no	no
C10orf35	C10orf35	C10orf35	chr10:71390002-71393355	UNC	miR378	NOTEST	0.0267983	0.0383946	0.518764	-0.124029	0.901292	1	no	no	no	no	no
C10orf40	C10orf40	C10orf40	chr10:61717974-61720671	UNC	miR378	NOTEST	0	0	0	0	1	1	no	no	no	no	no
C10orf46	C10orf46	C10orf46	chr10:120440493-120514758	UNC	miR378	OK	2.58779	2.33827	-0.146281	0.700779	0.483441	0.884271	no	no	no	no	yes
C10orf47	C10orf47	C10orf47	chr10:11865396-11936709	UNC	miR378	NOTEST	0.364868	0.716243	0.973076	-1.72788	0.0840095	1	no	no	no	no	no
C10orf53	C10orf53	C10orf53	chr10:50887683-50916956	UNC	miR378	NOTEST	0	0	0	0	1	1	no	no	no	no	no
C10orf54	C10orf54	C10orf54	chr10:73156690-73575704	UNC	miR378	NOTEST	0.0493517	0.12478	1.33821	-1.19734	0.231175	1	no	no	no	no	no
C10orf55	C10orf55	C10orf55	chr10:75669726-75682535	UNC	miR378	OK	1.30616	1.04521	-0.321543	0.518362	0.604206	0.922487	no	no	no	no	no
C10orf58	C10orf58	C10orf58	chr10:82167584-82192753	UNC	miR378	OK	0.896202	1.02438	0.192851	-0.260349	0.794594	0.967773	no	no	no	no	no
C10orf62	C10orf62	C10orf62	chr10:99344101-99372555	UNC	miR378	NOTEST	0	0	0	0	1	1	no	no	no	no	no
C10orf67	C10orf67	C10orf67	chr10:23605519-23633772	UNC	miR378	NOTEST	0.0542291	0.0244741	-1.14781	0.422102	0.672951	1	no	no	no	no	no
C10orf68	C10orf68	C10orf68	chr10:32735040-33171792	UNC	miR378	NOTEST	0.109233	0.173276	0.665663	-0.467756	0.639959	1	no	no	no	no	no
C10orf71	C10orf71	C10orf71	chr10:50507186-50535537	UNC	miR378	NOTEST	0.0375105	0.0262127	-0.517028	0.117609	0.906378	1	no	no	no	no	no
C10orf76	C10orf76	C10orf76	chr10:103605355-103815932	UNC	miR378	OK	3.0518	3.71255	0.282753	-1.33618	0.181492	0.660017	no	no	no	no	no
C10orf81	C10orf81	C10orf81	chr10:115511212-115542192	UNC	miR378	NOTEST	0	0	0	0	1	1	no	no	no	no	no
C10orf82	C10orf82	C10orf82	chr10:118423206-118429481	UNC	miR378	NOTEST	0	0	0	0	1	1	no	no	no	no	no
C10orf88	C10orf88	C10orf88	chr10:124690418-124713919	UNC	miR378	OK	2.1944	2.15777	-0.0242819	0.0770996	0.938544	0.985554	no	no	no	no	no
C10orf90	C10orf90	C10orf90	chr10:128113573-128210010	UNC	miR378	NOTEST	0.040541	0.0233088	-0.798505	0.290992	0.771057	1	no	no	no	no	no
C10orf91	C10orf91	C10orf91	chr10:134258713-134261825	UNC	miR378	NOTEST	0	0	0	0	1	1	no	no	no	no	no
C10orf95	C10orf95	C10orf95	chr10:104209573-104216050	UNC	miR378	NOTEST	0	0	0	0	1	1	no	no	no	no	no
C10orf96	C10orf96	C10orf96	chr10:118083939-118139541	UNC	miR378	NOTEST	0	0	0	0	1	1	no	no	no	no	no
C10orf99	C10orf99	C10orf99	chr10:85933553-85945050	UNC	miR378	NOTEST	0	0	0	0	1	1	no	no	no	no	no
C11orf1	C11orf1	C11orf1	chr11:111744779-111754797	UNC	miR378	OK	2.41396	1.73312	-0.478031	0.757784	0.44858	0.868014	no	no	no	no	no
C11orf10	C11orf10	C11orf10	chr11:61556601-61560085	UNC	miR378	OK	104.799	91.3049	-0.198861	1.04273	0.297075	0.789895	no	no	no	no	no
C11orf16	C11orf16	C11orf16	chr11:8932700-8954553	UNC	miR378	NOTEST	0	0	0	0	1	1	no	no	no	no	no
C11orf2	C11orf2	C11orf2	chr11:64863682-64879180	UNC	miR378	OK	8.68737	8.15988	-0.0903714	0.488556	0.625156	0.930068	no	no	no	no	no
C11orf20	C11orf20	C11orf20	chr11:64067862-64072239	UNC	miR378	NOTEST	0.0687364	0	-1.79769e+308	-1.79769e+308	0.191308	1	no	no	no	no	no
C11orf21	C11orf21	C11orf21	chr11:2317506-2323143	UNC	miR378	NOTEST	0	0	0	0	1	1	no	no	no	no	no
C11orf24	C11orf24	C11orf24	chr11:68028802-68039469	UNC	miR378	OK	17.9645	25.5219	0.506587	-3.62509	0.000288864	0.0100421	yes	yes	yes	yes	no
C11orf30	C11orf30	C11orf30	chr11:76156068-76262589	UNC	miR378	OK	1.50037	1.16889	-0.360178	1.23004	0.218682	0.714756	no	no	no	no	yes
C11orf31	C11orf31	C11orf31	chr11:57479994-57586652	UNC	miR378	OK	19.4746	19.5921	0.00867714	-0.0347352	0.972291	0.992924	no	no	no	no	no
C11orf34	C11orf34	C11orf34	chr11:112118875-112131583	UNC	miR378	NOTEST	0	0	0	0	1	1	no	no	no	no	no
C11orf35	C11orf35	C11orf35	chr11:537521-560779	UNC	miR378	NOTEST	0.0643496	0.18875	1.55247	-0.984295	0.324971	1	no	no	no	no	no
C11orf36	C11orf36	C11orf36	chr11:3239173-3244361	UNC	miR378	NOTEST	0	0	0	0	1	1	no	no	no	no	no
C11orf40	C11orf40	C11orf40	chr11:4592652-4599050	UNC	miR378	NOTEST	0	0	0	0	1	1	no	no	no	no	no
C11orf41	C11orf41	C11orf41	chr11:33563876-33695646	UNC	miR378	OK	0.867251	0.981105	0.177957	-0.767572	0.442741	0.865721	no	no	no	no	no
C11orf42	C11orf42	C11orf42	chr11:6226797-6232365	UNC	miR378	NOTEST	0	0.0356592	1.79769e+308	1.79769e+308	0.34689	1	no	no	no	no	no
C11orf45	C11orf45	C11orf45	chr11:128761312-128787951	UNC	miR378	NOTEST	0.0486801	0.00999313	-2.28432	0.143426	0.885954	1	no	no	no	no	no
C11orf46	C11orf46	C11orf46	chr11:30344648-30359165	UNC	miR378	OK	1.76157	1.97063	0.161792	-0.35569	0.722073	0.953958	no	no	no	no	no
C11orf48	C11orf48	C11orf48	chr11:62430288-62441162	UNC	miR378	OK	8.69613	5.24915	-0.72829	2.38313	0.0171659	0.191645	no	no	no	no	no
C11orf49	C11orf49	C11orf49	chr11:46958250-47198676	UNC	miR378	OK	4.17182	5.25598	0.333281	-0.690596	0.48982	0.887309	no	no	no	no	no
C11orf51	C11orf51	C11orf51	chr11:71709957-71823822	UNC	miR378	OK	7.02631	4.72495	-0.572467	1.04709	0.295056	0.787012	no	no	no	no	no
C11orf52	C11orf52	C11orf52	chr11:111783459-111797595	UNC	miR378	LOWDATA	0.12086	0.172793	0.515708	0	1	1	no	no	no	no	no
C11orf53	C11orf53	C11orf53	chr11:111126706-111156972	UNC	miR378	NOTEST	0	0	0	0	1	1	no	no	no	no	no
C11orf54	C11orf54	C11orf54	chr11:93474792-93496247	UNC	miR378	OK	1.26137	0.522593	-1.27123	1.88114	0.0599526	0.393801	no	no	no	no	yes
C11orf57	C11orf57	C11orf57	chr11:111944967-111957522	UNC	miR378	OK	4.6417	4.09447	-0.180979	0.542531	0.587453	0.917164	no	no	no	no	no
C11orf58	C11orf58	C11orf58	chr11:16760147-16779901	UNC	miR378	OK	5.28559	4.59497	-0.202009	1.01191	0.311582	0.797745	no	no	no	no	no
C11orf61	C11orf61	C11orf61	chr11:124636393-124670299	UNC	miR378	OK	0.870642	0.576969	-0.593586	0.875343	0.381387	0.834824	no	no	no	no	no
C11orf63	C11orf63	C11orf63	chr11:122753472-122830430	UNC	miR378	OK	0.70652	0.68339	-0.048021	0.0547893	0.956306	0.990144	no	no	no	no	no
C11orf65	C11orf65	C11orf65	chr11:108253726-108338258	UNC	miR378	NOTEST	0.132058	0.140807	0.0925417	-0.0415664	0.966844	1	no	no	no	no	no
C11orf67	C11orf67	C11orf67	chr11:77532207-77583398	UNC	miR378	OK	6.48377	2.60591	-1.31505	1.66963	0.0949929	0.499904	no	no	no	no	no
C11orf68	C11orf68	C11orf68	chr11:65684282-65686531	UNC	miR378	OK	17.1779	18.3341	0.093973	-0.439694	0.660158	0.940453	no	no	no	no	no
C11orf70	C11orf70	C11orf70	chr11:101918168-101955291	UNC	miR378	OK	2.00913	2.33462	0.216617	-0.190752	0.84872	0.976894	no	no	no	no	no
C11orf71	C11orf71	C11orf71	chr11:114262169-114271139	UNC	miR378	NOTEST	0.343132	0.301829	-0.185033	0.091409	0.927168	1	no	no	no	no	no
C11orf73	C11orf73	C11orf73	chr11:86013252-86056985	UNC	miR378	OK	10.8906	14.2781	0.390722	-1.52258	0.127863	0.565649	no	no	no	no	no
C11orf74	C11orf74	C11orf74	chr11:36613492-36680817	UNC	miR378	OK	6.09054	2.47763	-1.29761	2.14031	0.0323297	0.274026	no	no	no	no	no
C11orf75	C11orf75	C11orf75	chr11:93211638-93276546	UNC	miR378	OK	1.57007	1.06569	-0.55904	0.704342	0.48122	0.882957	no	no	no	no	no
C11orf80	C11orf80	C11orf80	chr11:66512206-66614003	UNC	miR378	OK	1.4987	1.00281	-0.579668	1.13483	0.256445	0.753572	no	no	no	no	no
C11orf82	C11orf82	C11orf82	chr11:82612736-82645699	UNC	miR378	OK	2.23394	2.76176	0.306	-1.15652	0.24747	0.744428	no	no	no	no	no
C11orf83	C11orf83	C11orf83	chr11:62430288-62441162	UNC	miR378	OK	2.11824	1.87236	-0.178007	0.40542	0.685169	0.946132	no	no	no	no	no
C11orf84	C11orf84	C11orf84	chr11:63580922-63595190	UNC	miR378	OK	6.45555	4.22885	-0.610274	2.45127	0.0142352	0.169512	no	no	no	no	no
C11orf85	C11orf85	C11orf85	chr11:64705928-64727609	UNC	miR378	NOTEST	0	0	0	0	1	1	no	no	no	no	no
C11orf86	C11orf86	C11orf86	chr11:66742753-66744479	UNC	miR378	NOTEST	0	0	0	0	1	1	no	no	no	no	no
C11orf87	C11orf87	C11orf87	chr11:109292845-109299893	UNC	miR378	NOTEST	0.00324658	0	-1.79769e+308	-1.79769e+308	0.306504	1	no	no	no	no	no
C11orf88	C11orf88	C11orf88	chr11:111385509-111407756	UNC	miR378	NOTEST	0.0727683	0	-1.79769e+308	-1.79769e+308	0.281964	1	no	no	no	no	no
C11orf9	C11orf9	C11orf9	chr11:61520120-61555989	UNC	miR378	NOTEST	0.0488924	0.137301	1.48966	-1.39089	0.164259	1	no	no	no	no	no
C11orf91	C11orf91	C11orf91	chr11:33719653-33722286	UNC	miR378	OK	1.43939	0.775104	-0.892994	0.900036	0.368101	0.82768	no	no	no	no	no
C11orf92	C11orf92	C11orf92	chr11:111164113-111179353	UNC	miR378	NOTEST	0.0257596	0.0126631	-1.02447	0.215657	0.829255	1	no	no	no	no	no
C11orf93	C11orf93	C11orf93	chr11:111164113-111179353	UNC	miR378	NOTEST	0	0	0	0	1	1	no	no	no	no	no
C11orf94	C11orf94	C11orf94	chr11:45928085-45928833	UNC	miR378	NOTEST	0.310327	0	-1.79769e+308	-1.79769e+308	0.156485	1	no	no	no	no	no
C11orf95	C11orf95	C11orf95	chr11:63527363-63536113	UNC	miR378	OK	2.1235	3.4272	0.69059	-3.503	0.000460055	0.0145592	yes	no	no	no	no
C11orf96	C11orf96	C11orf96	chr11:43964105-43965433	UNC	miR378	NOTEST	0.352702	0.248338	-0.506148	0.367906	0.712943	1	no	no	no	no	no
C12orf10	C12orf10	C12orf10	chr12:53693469-53700965	UNC	miR378	OK	10.302	11.4191	0.148528	-0.672398	0.50133	0.889497	no	no	no	no	no
C12orf12	C12orf12	C12orf12	chr12:91345991-91348953	UNC	miR378	NOTEST	0	0	0	0	1	1	no	no	no	no	no
C12orf23	C12orf23	C12orf23	chr12:107349543-107367813	UNC	miR378	OK	20.2763	19.6572	-0.0447359	0.319834	0.749094	0.959308	no	no	no	no	no
C12orf26	C12orf26	C12orf26	chr12:82746082-82873016	UNC	miR378	NOTEST	0.290161	0.164051	-0.82271	0.516751	0.60533	1	no	no	no	no	no
C12orf29	C12orf29	C12orf29	chr12:88429267-88535993	UNC	miR378	OK	2.95517	3.26537	0.144004	-0.489947	0.624172	0.929788	no	no	no	no	no
C12orf32	C12orf32	C12orf32	chr12:2986364-2998626	UNC	miR378	OK	6.47925	7.26639	0.165411	-0.688467	0.491159	0.887309	no	no	no	no	no
C12orf33	C12orf33	C12orf33	chr12:9208184-9217666	UNC	miR378	NOTEST	0	0	0	0	1	1	no	no	no	no	no
C12orf34	C12orf34	C12orf34	chr12:110152186-110211292	UNC	miR378	NOTEST	0.112746	0.0639786	-0.817411	0.517161	0.605044	1	no	no	no	no	no
C12orf35	C12orf35	C12orf35	chr12:32112352-32146043	UNC	miR378	OK	0.952307	0.587853	-0.695971	1.80311	0.0713711	0.428889	no	no	no	no	no
C12orf36	C12orf36	C12orf36	chr12:13523604-13529679	UNC	miR378	NOTEST	0.0124075	0	-1.79769e+308	-1.79769e+308	0.191308	1	no	no	no	no	no
C12orf37	C12orf37	C12orf37	chr12:91311799-91342446	UNC	miR378	NOTEST	0	0	0	0	1	1	no	no	no	no	no
C12orf39	C12orf39	C12orf39	chr12:21679255-21684210	UNC	miR378	NOTEST	0.0258271	0.166994	2.69284	-0.72143	0.470645	1	no	no	no	no	no
C12orf4	C12orf4	C12orf4	chr12:4596900-4647637	UNC	miR378	OK	3.10806	2.33391	-0.413262	1.54888	0.12141	0.557327	no	no	no	no	no
C12orf40	C12orf40	C12orf40	chr12:40019971-40115720	UNC	miR378	NOTEST	0	0	0	0	1	1	no	no	no	no	no
C12orf42	C12orf42	C12orf42	chr12:103695732-103889749	UNC	miR378	NOTEST	0	0	0	0	1	1	no	no	no	no	no
C12orf43	C12orf43	C12orf43	chr12:121440847-121454300	UNC	miR378	OK	3.5737	4.09566	0.196677	-0.721468	0.470622	0.877499	no	no	no	no	no
C12orf44	C12orf44	C12orf44	chr12:52463757-52471279	UNC	miR378	OK	17.3844	18.1822	0.0647347	-0.242269	0.808572	0.969287	no	no	no	no	no
C12orf45	C12orf45	C12orf45	chr12:105380097-105388505	UNC	miR378	OK	5.09919	2.84497	-0.841855	1.30654	0.191368	0.673721	no	no	no	no	no
C12orf47	C12orf47	C12orf47	chr12:112277572-112331228	UNC	miR378	OK	0.793459	1.31583	0.729744	-1.45418	0.145896	0.600313	no	no	no	no	no
C12orf49	C12orf49	C12orf49	chr12:117153595-117175843	UNC	miR378	OK	8.08448	6.72496	-0.265628	1.36384	0.172616	0.644955	no	no	no	no	no
C12orf5	C12orf5	C12orf5	chr12:4430358-4469190	UNC	miR378	OK	1.54172	1.66872	0.114199	-0.506186	0.612726	0.925935	no	no	no	no	no
C12orf50	C12orf50	C12orf50	chr12:88373815-88423176	UNC	miR378	NOTEST	0	0	0	0	1	1	no	no	no	no	no
C12orf51	C12orf51	C12orf51	chr12:112597991-112819896	UNC	miR378	NOTEST	0.467508	0.524264	0.165303	-0.617765	0.53673	1	no	no	no	no	no
C12orf52	C12orf52	C12orf52	chr12:113623554-113630119	UNC	miR378	OK	4.0245	7.65317	0.927248	-4.05731	4.9642e-05	0.00252459	yes	no	no	no	no
C12orf53	C12orf53	C12orf53	chr12:6802956-6810009	UNC	miR378	NOTEST	0.476235	0.850097	0.835955	-1.54925	0.121321	1	no	no	no	no	no
C12orf54	C12orf54	C12orf54	chr12:48876285-48890297	UNC	miR378	NOTEST	0	0	0	0	1	1	no	no	no	no	no
C12orf56	C12orf56	C12orf56	chr12:64660762-64784345	UNC	miR378	NOTEST	0	0	0	0	1	1	no	no	no	no	no
C12orf57	C12orf57	C12orf57	chr12:7053202-7055165	UNC	miR378	OK	44.7546	40.4601	-0.145536	0.695911	0.486485	0.887309	no	no	no	no	no
C12orf59	C12orf59	C12orf59	chr12:10331556-10344403	UNC	miR378	OK	0.821372	1.05315	0.358606	-0.773127	0.439447	0.862972	no	no	no	no	no
C12orf60	C12orf60	C12orf60	chr12:14956505-14976791	UNC	miR378	NOTEST	0.188624	0.0953894	-0.983611	0.239995	0.810334	1	no	no	no	no	no
C12orf61	C12orf61	C12orf61	chr12:62995530-62997214	UNC	miR378	NOTEST	0.435645	0.563078	0.370181	-0.441864	0.658588	1	no	no	no	no	no
C12orf65	C12orf65	C12orf65	chr12:123717843-123742506	UNC	miR378	OK	1.13799	1.48572	0.384678	-0.658286	0.510355	0.894189	no	no	no	no	no
C12orf66	C12orf66	C12orf66	chr12:64586418-64616076	UNC	miR378	OK	0.501368	0.77674	0.63156	-1.0413	0.297736	0.790568	no	no	no	no	no
C12orf68	C12orf68	C12orf68	chr12:48577365-48579709	UNC	miR378	NOTEST	0.0169079	0.0319053	0.916097	-0.314061	0.753474	1	no	no	no	no	no
C12orf69	C12orf69	C12orf69	chr12:14956505-14976791	UNC	miR378	NOTEST	0	0	0	0	1	1	no	no	no	no	no
C12orf70	C12orf70	C12orf70	chr12:27619742-27655118	UNC	miR378	NOTEST	0.0362203	0.196834	2.44211	-1.21307	0.225105	1	no	no	no	no	no
C12orf71	C12orf71	C12orf71	chr12:27233989-27235455	UNC	miR378	NOTEST	0.0134747	0.0439269	1.70485	-0.367147	0.713509	1	no	no	no	no	no
C12orf73	C12orf73	C12orf73	chr12:104343980-104350993	UNC	miR378	OK	0.978135	1.4436	0.561569	-1.01451	0.310339	0.797519	no	no	no	no	no
C12orf74	C12orf74	C12orf74	chr12:93096618-93102325	UNC	miR378	NOTEST	0	0	0	0	1	1	no	no	no	no	no
C12orf75	C12orf75	C12orf75	chr12:105724413-105765296	UNC	miR378	OK	32.8915	30.0574	-0.129997	0.817883	0.413424	0.850023	no	no	no	no	no
C12orf76	C12orf76	C12orf76	chr12:110478982-110505500	UNC	miR378	OK	0.637094	0.646259	0.0206051	-0.029155	0.976741	0.994155	no	no	no	no	no
C12orf77	C12orf77	C12orf77	chr12:25146364-25150373	UNC	miR378	OK	7.09242	7.53832	0.0879664	-0.358782	0.719758	0.953373	no	no	no	no	no
C13orf15	C13orf15	C13orf15	chr13:42031541-42045013	UNC	miR378	OK	17.7757	16.6951	-0.0904848	0.452983	0.650561	0.938291	no	no	no	no	no
C13orf33	C13orf33	C13orf33	chr13:31456971-31506745	UNC	miR378	OK	1.60465	2.00087	0.318364	-0.841782	0.39991	0.841935	no	no	no	no	no
C13orf35	C13orf35	C13orf35	chr13:113301357-113338811	UNC	miR378	NOTEST	0	0	0	0	1	1	no	no	no	no	no
C14orf1	C14orf1	C14orf1	chr14:76117232-76127538	UNC	miR378	OK	6.67962	7.16369	0.100936	-0.39236	0.694792	0.948492	no	no	no	no	no
C14orf101	C14orf101	C14orf101	chr14:57046510-57116232	UNC	miR378	OK	2.29355	1.98197	-0.210648	0.753365	0.451231	0.868941	no	no	no	no	no
C14orf102	C14orf102	C14orf102	chr14:90744397-90798481	UNC	miR378	NOTEST	0.351287	0.429109	0.288697	-0.496621	0.619456	1	no	no	no	no	no
C14orf105	C14orf105	C14orf105	chr14:57936594-57960576	UNC	miR378	NOTEST	0.0670256	0.0922597	0.460988	-0.279907	0.779549	1	no	no	no	no	no
C14orf109	C14orf109	C14orf109	chr14:93651295-93653431	UNC	miR378	OK	1.54677	1.09513	-0.498155	0.388852	0.697386	0.949137	no	no	no	no	no
C14orf118	C14orf118	C14orf118	chr14:76618258-76669134	UNC	miR378	OK	3.46529	3.18426	-0.122016	0.42935	0.667669	0.94186	no	no	no	no	no
C14orf119	C14orf119	C14orf119	chr14:23527773-23569665	UNC	miR378	OK	10.7838	8.99893	-0.261042	1.2496	0.211445	0.703347	no	no	no	no	no
C14orf126	C14orf126	C14orf126	chr14:31915242-31926680	UNC	miR378	OK	3.18236	2.91656	-0.12583	0.432093	0.665673	0.941512	no	no	no	no	no
C14orf129	C14orf129	C14orf129	chr14:96846021-96853563	UNC	miR378	OK	4.85326	5.2078	0.101719	-0.387296	0.698537	0.949411	no	no	no	no	no
C14orf132	C14orf132	C14orf132	chr14:96505660-96560226	UNC	miR378	OK	2.60302	1.96285	-0.407235	2.0059	0.0448673	0.332818	no	no	no	no	no
C14orf133	C14orf133	C14orf133	chr14:77893017-77923983	UNC	miR378	OK	4.91839	4.55892	-0.109494	0.440308	0.659714	0.940453	no	no	no	no	no
C14orf135	C14orf135	C14orf135	chr14:60558628-60601532	UNC	miR378	OK	9.30727	8.3405	-0.158224	0.954644	0.339758	0.811322	no	no	no	no	no
C14orf142	C14orf142	C14orf142	chr14:93669236-93695561	UNC	miR378	OK	1.83381	1.90904	0.0580052	-0.0950844	0.924248	0.984793	no	no	no	no	no
C14orf149	C14orf149	C14orf149	chr14:59939405-59951073	UNC	miR378	OK	7.05963	8.92689	0.338565	-1.39265	0.163725	0.63095	no	no	no	no	no
C14orf159	C14orf159	C14orf159	chr14:91580356-91691703	UNC	miR378	OK	1.52959	2.06342	0.431893	-0.967757	0.333166	0.808483	no	no	no	no	no
C14orf162	C14orf162	C14orf162	chr14:70036530-70037918	UNC	miR378	NOTEST	0	0	0	0	1	1	no	no	no	no	no
C14orf165	C14orf165	C14orf165	chr14:24391456-24403777	UNC	miR378	NOTEST	0.0724989	0.0230821	-1.65118	0.308422	0.757761	1	no	no	no	no	no
C14orf166	C14orf166	C14orf166	chr14:52456227-52471420	UNC	miR378	OK	56.847	56.5658	-0.00715393	0.0497636	0.960311	0.991292	no	no	no	no	no
C14orf166B	C14orf166B	C14orf166B	chr14:77292724-77336645	UNC	miR378	NOTEST	0	0	0	0	1	1	no	no	no	no	no
C14orf167	C14orf167	C14orf167	chr14:24407939-24438488	UNC	miR378	OK	2.6452	3.34549	0.338838	-0.88249	0.377512	0.832208	no	no	no	no	no
C14orf169	C14orf169	C14orf169	chr14:73945188-74025651	UNC	miR378	OK	4.02733	4.12929	0.0360697	-0.140512	0.888256	0.98117	no	no	no	no	no
C14orf176	C14orf176	C14orf176	chr14:21558204-21572863	UNC	miR378	NOTEST	0.102328	0.515467	2.33268	-1.86503	0.0621773	1	no	no	no	no	no
C14orf177	C14orf177	C14orf177	chr14:99177949-99184103	UNC	miR378	NOTEST	0	0	0	0	1	1	no	no	no	no	no
C14orf178	C14orf178	C14orf178	chr14:78183943-78236085	UNC	miR378	NOTEST	0.432533	0.37324	-0.212707	0.10944	0.912853	1	no	no	no	no	no
C14orf180	C14orf180	C14orf180	chr14:105046055-105056183	UNC	miR378	NOTEST	0	0	0	0	1	1	no	no	no	no	no
C14orf182	C14orf182	C14orf182	chr14:50448429-50474238	UNC	miR378	NOTEST	0.0333034	0.0541984	0.702581	-0.333444	0.738799	1	no	no	no	no	no
C14orf183	C14orf183	C14orf183	chr14:50550368-50559361	UNC	miR378	NOTEST	0	0.0434151	1.79769e+308	1.79769e+308	0.34689	1	no	no	no	no	no
C14orf2	C14orf2	C14orf2	chr14:104378624-104387903	UNC	miR378	OK	60.1087	44.1959	-0.443662	2.4003	0.0163816	0.186126	no	no	no	no	no
C14orf21	C14orf21	C14orf21	chr14:24769097-24774374	UNC	miR378	OK	5.56538	6.16102	0.14669	-0.634395	0.525823	0.899249	no	no	no	no	no
C14orf23	C14orf23	C14orf23	chr14:29241909-29264000	UNC	miR378	NOTEST	0.287721	0.337387	0.229735	-0.24761	0.804436	1	no	no	no	no	no
C14orf28	C14orf28	C14orf28	chr14:45366506-45376460	UNC	miR378	NOTEST	0.38311	0.445657	0.218176	-0.283892	0.776493	1	no	no	no	no	no
C14orf37	C14orf37	C14orf37	chr14:58470807-58618847	UNC	miR378	NOTEST	0.154209	0.120355	-0.357588	0.292133	0.770185	1	no	no	no	no	no
C14orf38	C14orf38	C14orf38	chr14:59951160-60043549	UNC	miR378	NOTEST	0.030917	0.0326598	0.0791126	-0.0186815	0.985095	1	no	no	no	no	no
C14orf39	C14orf39	C14orf39	chr14:60902673-60952764	UNC	miR378	NOTEST	0.00643152	0.0130973	1.02604	-0.220962	0.825122	1	no	no	no	no	no
C14orf43	C14orf43	C14orf43	chr14:74181824-74253896	UNC	miR378	OK	0.960747	0.674188	-0.511005	1.57858	0.114432	0.542841	no	no	no	no	no
C14orf45	C14orf45	C14orf45	chr14:74486058-74551196	UNC	miR378	NOTEST	0.38604	0.453946	0.23377	-0.336682	0.736357	1	no	no	no	no	no
C14orf49	C14orf49	C14orf49	chr14:95883830-95942173	UNC	miR378	OK	3.24585	2.53538	-0.356394	1.43024	0.152648	0.61329	no	no	no	no	no
C14orf55	C14orf55	C14orf55	chr14:70935595-70950473	UNC	miR378	NOTEST	0.0322461	0.161771	2.32675	-1.58759	0.112379	1	no	no	no	no	no
C14orf64	C14orf64	C14orf64	chr14:98391946-98444461	UNC	miR378	NOTEST	0.0380293	0.00410757	-3.21075	0.352304	0.72461	1	no	no	no	no	no
C14orf79	C14orf79	C14orf79	chr14:105452615-105461855	UNC	miR378	OK	0.706673	1.11095	0.652676	-1.1742	0.240317	0.737475	no	no	no	no	no
C14orf80	C14orf80	C14orf80	chr14:105956191-105965585	UNC	miR378	OK	0.714227	1.06899	0.581794	-0.598443	0.549545	0.906653	no	no	no	no	no
C14orf93	C14orf93	C14orf93	chr14:23456109-23479360	UNC	miR378	OK	1.16295	1.20419	0.0502678	-0.0988302	0.921273	0.984442	no	no	no	no	no
C15orf17	C15orf17	C15orf17	chr15:75192327-75199462	UNC	miR378	OK	3.89955	3.37658	-0.207745	0.913208	0.361133	0.821437	no	no	no	no	no
C15orf2	C15orf2	C15orf2	chr15:24920540-24928593	UNC	miR378	NOTEST	0.031212	0.0786451	1.33326	-1.24748	0.212221	1	no	no	no	no	no
C15orf23	C15orf23	C15orf23	chr15:40674921-40686489	UNC	miR378	OK	6.88225	7.31928	0.0888213	-0.375533	0.707264	0.950704	no	no	no	no	no
C15orf24	C15orf24	C15orf24	chr15:34376223-34394053	UNC	miR378	OK	10.2663	11.6539	0.182899	-0.732538	0.46384	0.873885	no	no	no	no	no
C15orf26	C15orf26	C15orf26	chr15:81426643-81441516	UNC	miR378	NOTEST	0.0542329	0	-1.79769e+308	-1.79769e+308	0.108465	1	no	no	no	no	no
C15orf27	C15orf27	C15orf27	chr15:76352298-76497304	UNC	miR378	NOTEST	0.00498313	0	-1.79769e+308	-1.79769e+308	0.306504	1	no	no	no	no	no
C15orf29	C15orf29	C15orf29	chr15:34432874-34502297	UNC	miR378	OK	3.41784	3.82783	0.163441	-0.612444	0.540244	0.903358	no	no	no	no	no
C15orf32	C15orf32	C15orf32	chr15:93014906-93044347	UNC	miR378	NOTEST	0	0	0	0	1	1	no	no	no	no	no
C15orf33	C15orf33	C15orf33	chr15:49447975-49913118	UNC	miR378	NOTEST	0.161768	0.188025	0.217002	-0.11991	0.904555	1	no	no	no	no	no
C15orf34	C15orf34	C15orf34	chr15:72635777-72671129	UNC	miR378	NOTEST	0.0700301	0.027116	-1.36883	0.287703	0.773574	1	no	no	no	no	no
C15orf37	C15orf37	C15orf37	chr15:80135888-80217196	UNC	miR378	NOTEST	0.272546	0.302429	0.150098	-0.141726	0.887296	1	no	no	no	no	no
C15orf38	C15orf38	C15orf38	chr15:90373830-90456222	UNC	miR378	OK	3.33488	1.9683	-0.760686	1.55602	0.119702	0.554224	no	no	no	no	no
C15orf38-AP3S2	C15orf38-AP3S2	C15orf38-AP3S2	chr15:90373830-90456222	UNC	miR378	OK	0.975876	1.59106	0.705217	-1.59059	0.111702	0.539032	no	no	no	no	no
C15orf39	C15orf39	C15orf39	chr15:75494220-75504510	UNC	miR378	OK	1.13787	0.967719	-0.233675	0.68911	0.490754	0.887309	no	no	no	no	no
C15orf40	C15orf40	C15orf40	chr15:83654954-83680393	UNC	miR378	OK	7.52536	7.89076	0.0684045	-0.137451	0.890675	0.98117	no	no	no	no	no
C15orf41	C15orf41	C15orf41	chr15:36871811-37110707	UNC	miR378	OK	2.37935	2.20513	-0.109704	0.214327	0.830292	0.973562	no	no	no	no	no
C15orf42	C15orf42	C15orf42	chr15:90118817-90198682	UNC	miR378	OK	0.621443	0.773424	0.315639	-0.937275	0.348617	0.8169	no	no	no	no	no
C15orf43	C15orf43	C15orf43	chr15:45248902-45271421	UNC	miR378	NOTEST	0	0	0	0	1	1	no	no	no	no	no
C15orf44	C15orf44	C15orf44	chr15:65871095-65903627	UNC	miR378	OK	4.026	4.38562	0.123436	-0.290932	0.771103	0.963213	no	no	no	no	no
C15orf48	C15orf48	C15orf48	chr15:45722762-45725647	UNC	miR378	OK	0.600177	0.459914	-0.384025	0.156165	0.875903	0.98085	no	no	no	no	no
C15orf5	C15orf5	C15orf5	chr15:77400497-77712446	UNC	miR378	NOTEST	0.043907	0.0518141	0.238895	-0.0471908	0.962361	1	no	no	no	no	no
C15orf50	C15orf50	C15orf50	chr15:70127572-70135306	UNC	miR378	NOTEST	0	0	0	0	1	1	no	no	no	no	no
C15orf52	C15orf52	C15orf52	chr15:40623652-40633168	UNC	miR378	OK	2.12708	2.86355	0.42893	-2.0996	0.0357637	0.290652	no	no	no	no	no
C15orf53	C15orf53	C15orf53	chr15:38988798-38992239	UNC	miR378	NOTEST	0	0	0	0	1	1	no	no	no	no	no
C15orf54	C15orf54	C15orf54	chr15:39542884-39547048	UNC	miR378	NOTEST	0.0129335	0.165986	3.68188	-1.9105	0.0560684	1	no	no	no	no	no
C15orf55	C15orf55	C15orf55	chr15:34638065-34649931	UNC	miR378	NOTEST	0.0129114	0.00934002	-0.467149	0.118769	0.905458	1	no	no	no	no	no
C15orf56	C15orf56	C15orf56	chr15:40453209-40569688	UNC	miR378	NOTEST	0	0	0	0	1	1	no	no	no	no	no
C15orf57	C15orf57	C15orf57	chr15:40845297-40857252	UNC	miR378	OK	3.47923	4.06184	0.223366	-0.493713	0.621509	0.928675	no	no	no	no	no
C15orf58	C15orf58	C15orf58	chr15:90777486-90785312	UNC	miR378	OK	1.18292	0.146003	-3.01828	1.81693	0.0692282	0.424989	no	no	no	no	no
C15orf59	C15orf59	C15orf59	chr15:74032140-74043816	UNC	miR378	NOTEST	0.0326043	0	-1.79769e+308	-1.79769e+308	0.191308	1	no	no	no	no	no
C15orf60	C15orf60	C15orf60	chr15:73735498-73925753	UNC	miR378	NOTEST	0.0135877	0	-1.79769e+308	-1.79769e+308	0.399046	1	no	no	no	no	no
C15orf61	C15orf61	C15orf61	chr15:67547137-67819641	UNC	miR378	OK	2.21713	2.52107	0.185343	-0.383429	0.701402	0.94955	no	no	no	no	no
C15orf62	C15orf62	C15orf62	chr15:41060066-41106767	UNC	miR378	NOTEST	0.172015	0.276346	0.683938	-0.67189	0.501654	1	no	no	no	no	no
C15orf63	C15orf63	C15orf63	chr15:44038589-44094769	UNC	miR378	OK	5.88744	2.47648	-1.24935	1.22089	0.222126	0.718409	no	no	no	no	no
C16orf11	C16orf11	C16orf11	chr16:610421-615529	UNC	miR378	NOTEST	0	0	0	0	1	1	no	no	no	no	no
C16orf13	C16orf13	C16orf13	chr16:684428-686347	UNC	miR378	OK	34.3297	34.9621	0.0263354	-0.0787009	0.937271	0.985554	no	no	no	no	no
C16orf3	C16orf3	C16orf3	chr16:90089007-90114191	UNC	miR378	NOTEST	0.153146	0	-1.79769e+308	-1.79769e+308	0.0710509	1	no	no	no	no	no
C16orf42	C16orf42	C16orf42	chr16:1383605-1401873	UNC	miR378	OK	19.264	21.0303	0.126564	-0.684298	0.493787	0.887309	no	no	no	no	no
C16orf45	C16orf45	C16orf45	chr16:15528324-15682116	UNC	miR378	OK	4.7204	4.72966	0.00282868	-0.00741376	0.994085	0.997855	no	yes	yes	yes	no
C16orf46	C16orf46	C16orf46	chr16:81087101-81110872	UNC	miR378	NOTEST	0.406806	0.148098	-1.45779	0.623009	0.533278	1	no	no	no	no	no
C16orf48	C16orf48	C16orf48	chr16:67696849-67700628	UNC	miR378	OK	0.873918	1.24969	0.515995	-0.897229	0.369597	0.827715	no	no	no	no	no
C16orf5	C16orf5	C16orf5	chr16:4560676-4588816	UNC	miR378	OK	1.69849	2.58917	0.608235	-1.17541	0.239831	0.737349	no	no	no	no	no
C16orf52	C16orf52	C16orf52	chr16:22019455-22095972	UNC	miR378	OK	1.43462	1.77573	0.307742	-1.02238	0.306603	0.794403	no	no	no	no	no
C16orf53	C16orf53	C16orf53	chr16:29827527-29859360	UNC	miR378	OK	3.32195	3.15329	-0.0751696	0.18059	0.85669	0.978234	no	no	no	no	no
C16orf54	C16orf54	C16orf54	chr16:29753785-29757340	UNC	miR378	NOTEST	0	0	0	0	1	1	no	no	no	no	no
C16orf55	C16orf55	C16orf55	chr16:89724209-89737675	UNC	miR378	OK	0.703288	0.140627	-2.32225	1.79089	0.0733114	0.436272	no	no	no	no	no
C16orf57	C16orf57	C16orf57	chr16:58035276-58055527	UNC	miR378	OK	5.42788	6.47997	0.255598	-1.06374	0.287448	0.780878	no	no	no	no	no
C16orf58	C16orf58	C16orf58	chr16:31494438-31519706	UNC	miR378	OK	12.3577	11.1421	-0.149396	0.919524	0.357822	0.821264	no	no	no	no	no
C16orf59	C16orf59	C16orf59	chr16:2510114-2514964	UNC	miR378	OK	1.70329	1.17622	-0.534164	1.0324	0.301883	0.793798	no	no	no	no	no
C16orf62	C16orf62	C16orf62	chr16:19566736-19712485	UNC	miR378	OK	1.42246	1.4245	0.00206415	-0.00637097	0.994917	0.998088	no	no	no	no	no
C16orf7	C16orf7	C16orf7	chr16:89773540-89883065	UNC	miR378	OK	3.58156	3.37605	-0.0852509	0.30932	0.757078	0.961877	no	no	no	no	no
C16orf70	C16orf70	C16orf70	chr16:67143914-67184902	UNC	miR378	OK	2.77431	3.09841	0.159397	-0.527752	0.597672	0.920355	no	no	no	no	no
C16orf71	C16orf71	C16orf71	chr16:4746510-4799397	UNC	miR378	NOTEST	0.0350908	0.0133955	-1.38934	0.148282	0.88212	1	no	no	no	no	no
C16orf72	C16orf72	C16orf72	chr16:9185536-9213555	UNC	miR378	OK	8.24544	8.58726	0.0586012	-0.357032	0.721068	0.953401	no	no	no	no	no
C16orf73	C16orf73	C16orf73	chr16:1877224-1922179	UNC	miR378	NOTEST	0.00935945	0.13023	3.79849	-0.634479	0.525768	1	no	no	no	no	no
C16orf74	C16orf74	C16orf74	chr16:85741123-85784689	UNC	miR378	OK	1.80349	4.11384	1.1897	-2.44409	0.014522	0.172223	no	no	no	no	no
C16orf78	C16orf78	C16orf78	chr16:49407807-49433319	UNC	miR378	NOTEST	0	0	0	0	1	1	no	no	no	no	no
C16orf79	C16orf79	C16orf79	chr16:2255177-2261069	UNC	miR378	OK	0.901941	0.384563	-1.22981	0.881821	0.377874	0.832208	no	no	no	no	no
C16orf80	C16orf80	C16orf80	chr16:58147496-58163296	UNC	miR378	OK	11.2408	14.4528	0.36261	-1.77708	0.0755546	0.443056	no	no	no	no	no
C16orf82	C16orf82	C16orf82	chr16:27078218-27080487	UNC	miR378	NOTEST	0	0	0	0	1	1	no	no	no	no	no
C16orf86	C16orf86	C16orf86	chr16:67700716-67702661	UNC	miR378	NOTEST	0.099197	0.031446	-1.65742	0.43777	0.661553	1	no	no	no	no	no
C16orf87	C16orf87	C16orf87	chr16:46835958-46865074	UNC	miR378	OK	6.92416	4.45674	-0.635651	1.8945	0.0581581	0.386372	no	no	no	no	no
C16orf88	C16orf88	C16orf88	chr16:19717673-19868859	UNC	miR378	OK	3.66546	2.91891	-0.328565	1.04888	0.294233	0.786907	no	no	no	no	no
C16orf89	C16orf89	C16orf89	chr16:5094122-5116146	UNC	miR378	NOTEST	0.0777856	0.0462418	-0.750304	0.203599	0.838667	1	no	no	no	no	no
C16orf90	C16orf90	C16orf90	chr16:3543483-3545421	UNC	miR378	NOTEST	0	0	0	0	1	1	no	no	no	no	no
C16orf91	C16orf91	C16orf91	chr16:1469943-1479345	UNC	miR378	OK	1.74462	3.24721	0.896288	-1.93769	0.0526611	0.366144	no	no	no	no	no
C16orf92	C16orf92	C16orf92	chr16:30034654-30042186	UNC	miR378	NOTEST	0	0	0	0	1	1	no	no	no	no	no
C16orf93	C16orf93	C16orf93	chr16:30759619-30787628	UNC	miR378	NOTEST	0.22245	0.377182	0.76178	-0.406452	0.684411	1	no	no	no	no	no
C16orf95	C16orf95	C16orf95	chr16:87336403-87351026	UNC	miR378	OK	0.637817	0.813726	0.351401	-0.340792	0.73326	0.956371	no	no	no	no	no
[truncated: 21,264 more rows]
